# Supplementary material for: Diversity and conservation of plant small secreted proteins associated with arbuscular mycorrhizal symbiosis
Source: Hortic Res. 2022 Feb 19;9:uhac043. doi: 10.1093/hr/uhac043 (PMC8985099; doi:10.1093/hr/uhac043)
Supplement: Web_Material_uhac043 [file web_material_uhac043.zip]

Archive with 13 entries (11 files):
- Supplementary_figures/Supplementary_Figure1.pdf
- Supplementary_figures/Supplementary_Figure2.pdf
- Supplementary_figures/Supplementary_Figure3.pdf
- Supplementary_figures/Supplementary_Figure4.pdf
- Supplementary_figures/Supplementary_Figure5.pdf
- Supplementary_figures/Supplementary_Figure6.pdf
- Supplementary_figures/
- Supplementary_tables/Table S1.xlsx
- Supplementary_tables/Table S2.xlsx
- Supplementary_tables/Table S3.xlsx
- Supplementary_tables/Table S4.xlsx
- Supplementary_tables/Table S5.xlsx
- Supplementary_tables/
