# Supplementary material for: Diversity and conservation of plant small secreted proteins associated with arbuscular mycorrhizal symbiosis
Source: Hortic Res. 2022 Feb 19;9:uhac043. doi: 10.1093/hr/uhac043 (PMC8985099; doi:10.1093/hr/uhac043)
Supplement: Web_Material_uhac043 [file web_material_uhac043.zip › Supplementary_tables/Table S1.xlsx]

## Sheet: Sheet1
Table S1. List of 60 species used in this study
Species name	Group	Group2	Order	Family	AMS a	Data Source
Amaranthus hypochondriacus	Angiosperms	Dicot	Caryophyllales	Amaranthaceae	0	Phytozome13
Amborella trichopoda	Angiosperms	Basal Angiosperm	Amborellales	Amborellaceae	1	Phytozome13
Ananas comosus	Angiosperms	Monocot	Bromeliales	Bromeliaceae	1	Phytozome13
Aquilegia coerulea	Angiosperms	Eudicots	Ranunculales	Ranunculaceae	1	Phytozome13
Arabidopsis thaliana	Angiosperms	Dicot	Brassicales	Brassicaceae	0	Phytozome13
Arachis hypogaea	Angiosperms	Dicot	Fabales	Fabaceae	1	Phytozome13
Asparagus officinalis	Angiosperms	Monocot	Asparagales	Asparagaceae	1	Phytozome13
Boechera stricta	Angiosperms	Dicot	Brassicales	Brassicaceae	0	Phytozome13
Brachypodium distachyon	Angiosperms	Monocot	Poales	Poaceae	1	Phytozome13
Brassica oleraceae capitata	Angiosperms	Dicot	Brassicales	Brassicaceae	0	Phytozome13
Capsella grandiflora	Angiosperms	Dicot	Brassicales	Brassicaceae	0	Phytozome13
Carica papaya	Angiosperms	Dicot	Brassicales	Caricaceae	1	Phytozome13
Chenopodium quinoa	Angiosperms	Dicot	Caryophyllales	Amaranthaceae	0	Phytozome13
Chlamydomonas reinhardtii	Chlorophyta		Chlamydomonadales	Chlamydomonadaceae	0	Phytozome13
Chromochloris zofingiensis	Chlorophyta		Sphaeropleales	Chromochloridaceae	0	Phytozome13
Cicer arietinum	Angiosperms	Dicot	Fabales	Fabaceae	1	Phytozome13
Cinnamomum kanehirae	Angiosperms	Magnoliids	Laurales	Lauraceae	0	Phytozome13
Citrus clementina	Angiosperms	Dicot	Sapindales	Rutaceae	1	Phytozome13
Coccomyxa subellipsoidea C-169	Chlorophyta	Trebouxiophyceae	Trebouxiophyceae ordo incertae sedis	Coccomyxaceae	0	Phytozome13
Cucumis sativus	Angiosperms	Dicot	Cucurbitales	Cucurbitaceae	1	CuGenDB
Daucus carota	Angiosperms	Dicot	Apiales	Apiaceae	1	Phytozome13
Dioscorea alata	Angiosperms	Monocot	Dioscoreales	Dioscoreaceae	0	Phytozome13
Eucalyptus grandis	Angiosperms	Dicot	Myrtales	Myrtaceae	1	Phytozome13
Eutrema salsugineum	Angiosperms	Dicot	Brassicales	Brassicaceae	0	Phytozome13
Glycine max	Angiosperms	Dicot	Fabales	Fabaceae	1	Phytozome13
Gossypium raimondii	Angiosperms	Dicot	Malvales	Malvaceae	1	Phytozome13
Helianthus annuus	Angiosperms	Dicot	Asterales	Asteraceae	1	Phytozome13
Hordeum vulgare	Angiosperms	Monocot	Poales	Poaceae	1	Phytozome13
Kalanchoe fedtschenkoi	Angiosperms	Dicot	Saxifragales	Crassulaceae	0	Phytozome13
Lactuca sativa	Angiosperms	Dicot	Asterales	Asteraceae	1	Phytozome13
Linum usitatissimum	Angiosperms	Dicot	Malpighiales	Linaceae	1	Phytozome13
Manihot esculenta	Angiosperms	Dicot	Malpighiales	Euphorbiaceae	1	Phytozome13
Marchantia polymorpha	Bryophyte	Liverworts	Marchantiales	Marchantiaceae	0	Phytozome13
Medicago truncatula	Angiosperms	Dicot	Fabales	Fabaceae	1	Phytozome13
Micromonas sp RCC299	Chlorophyta		Mamiellales	Mamiellaceae	0	Phytozome13
Mimulus guttatus	Angiosperms	Dicot	Lamiales	Scrophulariaceae	1	Phytozome13
Musa acuminata	Angiosperms	Monocot	Zingiberales	Zingiberaceae	1	Banana Genome Hub
Olea europaea	Angiosperms	Dicot	Lamiales	Oleaceae	1	Phytozome13
Oropetium thomaeum	Angiosperms	Monocot	Poales	Poaceae	1	Phytozome13
Oryza sativa	Angiosperms	Monocot	Poales	Poaceae	1	Phytozome13
Ostreococcus lucimarinus	Chlorophyta		Mamiellales	Bathycoccaceae	0	Phytozome13
Panicum hallii	Angiosperms	Monocot	Poales	Poaceae	1	Phytozome13
Physcomitrella patens	Bryophyte	Moss	Funariales	Funariaceae	0	Phytozome13
Populus trichocarpa	Angiosperms	Dicot	Malpighiales	Salicaceae	1	Phytozome13
Porphyra umbilicalis	Rhodophyta		Bangiales	Bangiaceae	0	Phytozome13
Prunus persica	Angiosperms	Dicot	Rosales	Rosaceae	1	Phytozome13
Ricinus communis	Angiosperms	Dicot	Malpighiales	Euphorbiaceae	1	Phytozome13
Selaginella moellendorffii	Lycophyte		Selaginellales	Selaginellaceae	1	Phytozome13
Setaria italica	Angiosperms	Monocot	Poales	Poaceae	1	Phytozome13
Solanum lycopersicum	Angiosperms	Dicot	Solanales	Solanaceae	1	Sol Genomics Network
Solanum tuberosum	Angiosperms	Dicot	Solanales	Solanaceae	1	Phytozome13
Sorghum bicolor	Angiosperms	Monocot	Poales	Poaceae	1	Phytozome13
Spirodela polyrhiza	Angiosperms	Monocot	Alismatales	Araceae	0	Phytozome13
Theobroma cacao	Angiosperms	Dicot	Malvales	Malvaceae	1	Phytozome13
Triticum aestivum	Angiosperms	Monocot	Poales	Poaceae	1	Phytozome13
Vigna unguiculata	Angiosperms	Dicot	Fabales	Fabaceae	1	Phytozome13
Vitis vinifera	Angiosperms	Dicot	Vitales	Vitaceae	1	Phytozome13
Volvox carteri	Chlorophyta		Chlamydomonadales	Volvocaceae	0	Phytozome13
Zea mays	Angiosperms	Monocot	Poales	Poaceae	1	Phytozome13
Zostera marina	Angiosperms	Monocot	Alismatales	Zosteraceae	0	Phytozome13
a Column "AMS" represents ability to establish arbuscular mycorrhizal symbiosis, 0 means cannot; 1 means can
