# Supplementary material for: Diversity and conservation of plant small secreted proteins associated with arbuscular mycorrhizal symbiosis
Source: Hortic Res. 2022 Feb 19;9:uhac043. doi: 10.1093/hr/uhac043 (PMC8985099; doi:10.1093/hr/uhac043)
Supplement: Web_Material_uhac043 [file web_material_uhac043.zip › Supplementary_tables/Table S2.xlsx]

## Sheet: Sheet1
Table S2. Summary of plant species and experimental design for RNA-Seq analysis
Species	Plant genome version (Phytozome13)	Plant genome resource	Plant genotype or ecotype	Symbiont	Note	co-culture	Bioproject	RNASeq_platform	Tissue (collected for RNA-Seq)	Samples (treatments)	Biological replicates (of each treatment)	Publication	Publication link
Cucumis sativus	Csativus_v1_0 (update to Chinease Long v3)	http://cucurbitgenomics.org/download	C. sativus L.cv. Zhongnong No. 26	Rhizophagus irregularis (strain isolate PH5, previously as G. intraradices)	Fungus (AM)	Half of the seeds were inoculated at planting with 10 g of the R. irregularis inoculum per pot (mycorrhizal treatment); the second-half received the same amount of inoculum that was sterilized by autoclaving (4 h at 160 °C, non-mycorrhizal treatment). We cultivated the cucumber seedlings for 40 days in a greenhouse at a normal temperature of 25 °C/15 °C (day/night). Forty days later, 25 seedlings…	PRJNA316747	Illumina HiSeq™ 2500, PE100	Root	2 treatments (Ctl, AMF)	1	Ma, Jun, et al. "Transcriptome analysis of cucumber roots reveals key cold-resistance genes induced by AM fungi." Plant molecular biology reporter 36.1 (2018): 135-148.	https://link.springer.com/article/10.1007/s11105-018-1066-2
Manihot esculenta	Mesculenta_v6_1	Phytozome13	M. esculenta Crantz (five cultivars are CM6438- 14, COL2215, BRA337, CM4574-7, and CM523-7)	Rhizophagus irregularis (isolates B1 and DAOM17978)	Fungus (AM)	Plants were inoculated by applying the suspension or water directly to the root zone. Following inoculation, plants were grown in greenhouse conditions for 18 weeks.	PRJNA400637	Illumina HiSeq™ 2000, PE101	Fine root	3 treatments (Ctrl, Fungus1, Fungus2) x 5 cultivars	15	Mateus, Ivan D., et al. "Dual RNA-seq reveals large-scale non-conserved genotype× genotype-specific genetic reprograming and molecular crosstalk in the mycorrhizal symbiosis." The ISME journal 13.5 (2019): 1226-1238.	https://www.nature.com/articles/s41396-018-0342-3.pdf
Triticum aestivum	Taestivum_v2_2	Phytozome13	T. aestivum L., Cultivar: Chinese spring	Rhizophagus irregularis (BGC-HEB07D)	Fungus (AM)	The soil was clay loam and was classified as a Eum-Orthic Anthrosol. Wheat plants were harvested 6 weeks after seeding when roots could be fully colonized by AM fungi.	PRJNA529884	Illumina HiSeq, PE150	Root	2 treatments (Ctrl, and fungus)	3	Li, Mengjiao, et al. "Transcriptome responses in wheat roots to colonization by the arbuscular mycorrhizal fungus Rhizophagus irregularis." Mycorrhiza 28.8 (2018): 747-759.	https://link.springer.com/article/10.1007/s00572-018-0868-2
Medicago truncatula	Mtruncatula_Mt4_0v1	Phytozome13	M. truncatula A17 (hereafter Medicago)	Rhizophagus irregularis BEG 21	Fungus (AM)	Four Medicago seeds were sown in one compartment of the microcosm and the adjacent compartment was left unsown. After 2 wk, 12 A. thaliana Col-0 or max1 seedlings were transferred to the other compartment of the block. Eight weeks after transplanting the Arabidopsis seedlings into the microcosm, Arabidopsis and Medicago plants were harvested	PRJNA526801	Illumina HiSeqTM 2500, PE125	Root	2 treatments (Ctrl, and fungus)	3	Fernández, Iván, et al. "Molecular dialogue between arbuscular mycorrhizal fungi and the nonhost plant Arabidopsis thaliana switches from initial detection to antagonism." New Phytologist 223.2 (2019): 867-881.	https://nph.onlinelibrary.wiley.com/doi/abs/10.1111/nph.15798
Arabidopsis thaliana	Athaliana_Araport11	Phytozome13	A. thaliana Col-0	Rhizophagus irregularis BEG 21	Fungus (AM)	Four Medicago seeds were sown in one compartment of the microcosm and the adjacent compartment was left unsown. After 2 wk, 12 A. thaliana Col-0 or max1 seedlings were transferred to the other compartment of the block. Eight weeks after transplanting the Arabidopsis seedlings into the microcosm, Arabidopsis and Medicago plants were harvested	PRJNA526801	Illumina HiSeqTM 2500, SE125	Root	2 treatments (Ctrl, and fungus)	3	Fernández, Iván, et al. "Molecular dialogue between arbuscular mycorrhizal fungi and the nonhost plant Arabidopsis thaliana switches from initial detection to antagonism." New Phytologist 223.2 (2019): 867-881.	https://nph.onlinelibrary.wiley.com/doi/abs/10.1111/nph.15798
