# Supplementary material for: Diversity and conservation of plant small secreted proteins associated with arbuscular mycorrhizal symbiosis
Source: Hortic Res. 2022 Feb 19;9:uhac043. doi: 10.1093/hr/uhac043 (PMC8985099; doi:10.1093/hr/uhac043)
Supplement: Web_Material_uhac043 [file web_material_uhac043.zip › Supplementary_tables/Table S3.xlsx]

## Sheet: Sheet1
Table S3. Final list of predicted SSPs using our pipeline
ProteinID	Subset	Species
Aqcoe0139s0002.1.p	NSSExtra	Acoerulea
Aqcoe2G315500.1.p	NSSExtra	Acoerulea
Aqcoe2G225200.1.p	NSSExtra	Acoerulea
Aqcoe2G008100.1.p	NSSExtra	Acoerulea
Aqcoe2G348800.1.p	NSSExtra	Acoerulea
Aqcoe2G404800.1.p	NSSExtra	Acoerulea
Aqcoe2G029900.1.p	NSSExtra	Acoerulea
Aqcoe2G256200.1.p	NSSExtra	Acoerulea
Aqcoe2G422700.1.p	NSSExtra	Acoerulea
Aqcoe2G031000.1.p	NSSExtra	Acoerulea
Aqcoe2G078000.1.p	NSSExtra	Acoerulea
Aqcoe2G347800.1.p	NSSExtra	Acoerulea
Aqcoe2G030100.1.p	NSSExtra	Acoerulea
Aqcoe2G012200.1.p	NSSExtra	Acoerulea
Aqcoe2G069300.1.p	NSSExtra	Acoerulea
Aqcoe2G283700.1.p	NSSExtra	Acoerulea
Aqcoe6G110500.1.p	NSSExtra	Acoerulea
Aqcoe6G158900.1.p	NSSExtra	Acoerulea
Aqcoe6G302300.1.p	NSSExtra	Acoerulea
Aqcoe6G061600.1.p	NSSExtra	Acoerulea
Aqcoe6G308100.1.p	NSSExtra	Acoerulea
Aqcoe6G292800.1.p	NSSExtra	Acoerulea
Aqcoe6G187100.1.p	NSSExtra	Acoerulea
Aqcoe6G054100.1.p	NSSExtra	Acoerulea
Aqcoe6G315000.1.p	NSSExtra	Acoerulea
Aqcoe6G308300.1.p	NSSExtra	Acoerulea
Aqcoe6G054000.1.p	NSSExtra	Acoerulea
Aqcoe6G053700.1.p	NSSExtra	Acoerulea
Aqcoe6G297000.1.p	NSSExtra	Acoerulea
Aqcoe6G148000.1.p	NSSExtra	Acoerulea
Aqcoe6G287500.1.p	NSSExtra	Acoerulea
Aqcoe6G188300.1.p	NSSExtra	Acoerulea
Aqcoe6G193200.1.p	NSSExtra	Acoerulea
Aqcoe6G318300.1.p	NSSExtra	Acoerulea
Aqcoe6G188200.1.p	NSSExtra	Acoerulea
Aqcoe6G307600.1.p	NSSExtra	Acoerulea
Aqcoe4G077200.1.p	NSSExtra	Acoerulea
Aqcoe4G154900.1.p	NSSExtra	Acoerulea
Aqcoe4G027400.1.p	NSSExtra	Acoerulea
Aqcoe4G059100.1.p	NSSExtra	Acoerulea
Aqcoe4G036900.1.p	NSSExtra	Acoerulea
Aqcoe4G026300.1.p	NSSExtra	Acoerulea
Aqcoe4G172200.1.p	NSSExtra	Acoerulea
Aqcoe4G080400.1.p	NSSExtra	Acoerulea
Aqcoe4G180400.1.p	NSSExtra	Acoerulea
Aqcoe4G077400.1.p	NSSExtra	Acoerulea
Aqcoe1070s0001.1.p	NSSExtra	Acoerulea
Aqcoe7G372800.1.p	NSSExtra	Acoerulea
Aqcoe7G417900.1.p	NSSExtra	Acoerulea
Aqcoe7G340600.1.p	NSSExtra	Acoerulea
Aqcoe7G334800.1.p	NSSExtra	Acoerulea
Aqcoe7G388800.1.p	NSSExtra	Acoerulea
Aqcoe7G418100.1.p	NSSExtra	Acoerulea
Aqcoe7G039900.1.p	NSSExtra	Acoerulea
Aqcoe7G418000.1.p	NSSExtra	Acoerulea
Aqcoe7G170700.1.p	NSSExtra	Acoerulea
Aqcoe7G306000.1.p	NSSExtra	Acoerulea
Aqcoe7G140400.1.p	NSSExtra	Acoerulea
Aqcoe7G081200.1.p	NSSExtra	Acoerulea
Aqcoe7G272000.1.p	NSSExtra	Acoerulea
Aqcoe7G418200.1.p	NSSExtra	Acoerulea
Aqcoe7G304600.1.p	NSSExtra	Acoerulea
Aqcoe7G244400.1.p	NSSExtra	Acoerulea
Aqcoe7G437600.1.p	NSSExtra	Acoerulea
Aqcoe7G417700.1.p	NSSExtra	Acoerulea
Aqcoe1G253800.1.p	NSSExtra	Acoerulea
Aqcoe1G439100.1.p	NSSExtra	Acoerulea
Aqcoe1G261600.1.p	NSSExtra	Acoerulea
Aqcoe1G490700.1.p	NSSExtra	Acoerulea
Aqcoe1G094200.1.p	NSSExtra	Acoerulea
Aqcoe1G252700.1.p	NSSExtra	Acoerulea
Aqcoe1G376100.1.p	NSSExtra	Acoerulea
Aqcoe1G124900.1.p	NSSExtra	Acoerulea
Aqcoe1G090800.1.p	NSSExtra	Acoerulea
Aqcoe1G440500.1.p	NSSExtra	Acoerulea
Aqcoe1G440800.1.p	NSSExtra	Acoerulea
Aqcoe1G324700.1.p	NSSExtra	Acoerulea
Aqcoe1G331400.1.p	NSSExtra	Acoerulea
Aqcoe1G249700.1.p	NSSExtra	Acoerulea
Aqcoe1G387500.1.p	NSSExtra	Acoerulea
Aqcoe1G494400.1.p	NSSExtra	Acoerulea
Aqcoe1G358300.1.p	NSSExtra	Acoerulea
Aqcoe1G484500.1.p	NSSExtra	Acoerulea
Aqcoe1G120900.1.p	NSSExtra	Acoerulea
Aqcoe5G332700.1.p	NSSExtra	Acoerulea
Aqcoe5G135000.1.p	NSSExtra	Acoerulea
Aqcoe5G131400.1.p	NSSExtra	Acoerulea
Aqcoe5G332200.1.p	NSSExtra	Acoerulea
Aqcoe5G451300.1.p	NSSExtra	Acoerulea
Aqcoe5G451100.1.p	NSSExtra	Acoerulea
Aqcoe5G434300.1.p	NSSExtra	Acoerulea
Aqcoe5G357300.1.p	NSSExtra	Acoerulea
Aqcoe5G451000.1.p	NSSExtra	Acoerulea
Aqcoe5G451200.1.p	NSSExtra	Acoerulea
Aqcoe5G040300.1.p	NSSExtra	Acoerulea
Aqcoe5G323900.1.p	NSSExtra	Acoerulea
Aqcoe5G343000.1.p	NSSExtra	Acoerulea
Aqcoe5G334100.1.p	NSSExtra	Acoerulea
Aqcoe5G194400.1.p	NSSExtra	Acoerulea
Aqcoe5G133100.1.p	NSSExtra	Acoerulea
Aqcoe5G091700.1.p	NSSExtra	Acoerulea
Aqcoe0056s0002.1.p	NSSExtra	Acoerulea
Aqcoe1427s0001.1.p	NSSExtra	Acoerulea
Aqcoe3G144000.1.p	NSSExtra	Acoerulea
Aqcoe3G106900.1.p	NSSExtra	Acoerulea
Aqcoe3G381000.1.p	NSSExtra	Acoerulea
Aqcoe3G423900.1.p	NSSExtra	Acoerulea
Aqcoe3G065500.1.p	NSSExtra	Acoerulea
Aqcoe3G266500.1.p	NSSExtra	Acoerulea
Aqcoe3G340300.1.p	NSSExtra	Acoerulea
Aqcoe3G150500.1.p	NSSExtra	Acoerulea
Aqcoe3G305500.1.p	NSSExtra	Acoerulea
Aqcoe3G189500.1.p	NSSExtra	Acoerulea
Aqcoe3G416800.1.p	NSSExtra	Acoerulea
Aqcoe3G436500.1.p	NSSExtra	Acoerulea
Aqcoe3G013000.1.p	NSSExtra	Acoerulea
Aqcoe3G366600.1.p	NSSExtra	Acoerulea
Aqcoe3G067600.1.p	NSSExtra	Acoerulea
Aqcoe3G160700.1.p	NSSExtra	Acoerulea
Aqcoe3G060100.1.p	NSSExtra	Acoerulea
Aqcoe6G313800.1.p	NSSExtra	Acoerulea
Aqcoe4G079500.1.p	NSSExtra	Acoerulea
Aqcoe4G212700.1.p	NSSExtra	Acoerulea
Aqcoe7G402500.1.p	NSSExtra	Acoerulea
Aqcoe7G182100.1.p	NSSExtra	Acoerulea
Aqcoe7G361400.1.p	NSSExtra	Acoerulea
Aqcoe7G000400.1.p	NSSExtra	Acoerulea
Aqcoe1G424800.1.p	NSSExtra	Acoerulea
Aqcoe1G065000.1.p	NSSExtra	Acoerulea
Aqcoe5G243200.1.p	NSSExtra	Acoerulea
Aqcoe5G309000.1.p	NSSExtra	Acoerulea
Aqcoe5G377000.1.p	NSSExtra	Acoerulea
Aqcoe5G349900.1.p	NSSExtra	Acoerulea
Aqcoe5G333800.1.p	NSSExtra	Acoerulea
Aqcoe3G372100.1.p	NSSExtra	Acoerulea
Aco015320.1	NSSExtra	Acomosus
Aco023690.1	NSSExtra	Acomosus
Aco015341.1	NSSExtra	Acomosus
Aco028880.1	NSSExtra	Acomosus
Aco017174.1	NSSExtra	Acomosus
Aco001962.1	NSSExtra	Acomosus
Aco001464.1	NSSExtra	Acomosus
Aco029478.1	NSSExtra	Acomosus
Aco004215.1	NSSExtra	Acomosus
Aco013322.1	NSSExtra	Acomosus
Aco004214.1	NSSExtra	Acomosus
Aco003787.1	NSSExtra	Acomosus
Aco019860.1	NSSExtra	Acomosus
Aco011871.1	NSSExtra	Acomosus
Aco016329.1	NSSExtra	Acomosus
Aco010420.1	NSSExtra	Acomosus
Aco025093.1	NSSExtra	Acomosus
Aco016145.1	NSSExtra	Acomosus
Aco007788.1	NSSExtra	Acomosus
Aco007855.1	NSSExtra	Acomosus
Aco008116.1	NSSExtra	Acomosus
Aco026553.1	NSSExtra	Acomosus
Aco027036.1	NSSExtra	Acomosus
Aco019615.1	NSSExtra	Acomosus
Aco015797.1	NSSExtra	Acomosus
Aco008806.1	NSSExtra	Acomosus
Aco006062.1	NSSExtra	Acomosus
Aco006207.1	NSSExtra	Acomosus
Aco006032.1	NSSExtra	Acomosus
Aco029372.1	NSSExtra	Acomosus
Aco007669.1	NSSExtra	Acomosus
Aco007668.1	NSSExtra	Acomosus
Aco022300.1	NSSExtra	Acomosus
Aco019944.1	NSSExtra	Acomosus
Aco000979.1	NSSExtra	Acomosus
Aco001148.1	NSSExtra	Acomosus
Aco001295.1	NSSExtra	Acomosus
Aco026327.1	NSSExtra	Acomosus
Aco023050.1	NSSExtra	Acomosus
Aco001116.1	NSSExtra	Acomosus
Aco020351.1	NSSExtra	Acomosus
Aco023168.1	NSSExtra	Acomosus
Aco022026.1	NSSExtra	Acomosus
Aco005465.1	NSSExtra	Acomosus
Aco018737.1	NSSExtra	Acomosus
Aco006363.1	NSSExtra	Acomosus
Aco018685.1	NSSExtra	Acomosus
Aco014866.1	NSSExtra	Acomosus
Aco002818.1	NSSExtra	Acomosus
Aco003161.1	NSSExtra	Acomosus
Aco011615.1	NSSExtra	Acomosus
Aco031333.1	NSSExtra	Acomosus
Aco007472.1	NSSExtra	Acomosus
Aco010918.1	NSSExtra	Acomosus
Aco018167.1	NSSExtra	Acomosus
Aco003193.1	NSSExtra	Acomosus
Aco016720.1	NSSExtra	Acomosus
Aco003210.1	NSSExtra	Acomosus
Aco022208.1	NSSExtra	Acomosus
Aco027298.1	NSSExtra	Acomosus
Aco031608.1	NSSExtra	Acomosus
Aco016855.1	NSSExtra	Acomosus
Aco016861.1	NSSExtra	Acomosus
Aco019168.1	NSSExtra	Acomosus
Aco021240.1	NSSExtra	Acomosus
Aco029210.1	NSSExtra	Acomosus
Aco031671.1	NSSExtra	Acomosus
Aco031616.1	NSSExtra	Acomosus
Aco023546.1	NSSExtra	Acomosus
Aco023543.1	NSSExtra	Acomosus
Aco023547.1	NSSExtra	Acomosus
Aco004969.1	NSSExtra	Acomosus
Aco005133.1	NSSExtra	Acomosus
Aco028740.1	NSSExtra	Acomosus
Aco028591.1	NSSExtra	Acomosus
Aco024350.1	NSSExtra	Acomosus
Aco012370.1	NSSExtra	Acomosus
Aco006667.1	NSSExtra	Acomosus
Aco015632.1	NSSExtra	Acomosus
Aco025887.1	NSSExtra	Acomosus
Aco015630.1	NSSExtra	Acomosus
Aco025847.1	NSSExtra	Acomosus
Aco014128.1	NSSExtra	Acomosus
Aco012586.1	NSSExtra	Acomosus
Aco004528.1	NSSExtra	Acomosus
Aco004740.1	NSSExtra	Acomosus
Aco004709.1	NSSExtra	Acomosus
Aco014277.1	NSSExtra	Acomosus
Aco029221.1	NSSExtra	Acomosus
Aco001806.1	NSSExtra	Acomosus
Aco007992.1	NSSExtra	Acomosus
Aco020297.1	NSSExtra	Acomosus
AH018501-RA	NSSExtra	Ahypochondriacus
AH019100-RA	NSSExtra	Ahypochondriacus
AH019355-RA	NSSExtra	Ahypochondriacus
AH018944-RA	NSSExtra	Ahypochondriacus
AH018579-RA	NSSExtra	Ahypochondriacus
AH018355-RA	NSSExtra	Ahypochondriacus
AH021727-RA	NSSExtra	Ahypochondriacus
AH022091-RA	NSSExtra	Ahypochondriacus
AH022026-RA	NSSExtra	Ahypochondriacus
AH022085-RA	NSSExtra	Ahypochondriacus
AH022187-RA	NSSExtra	Ahypochondriacus
AH021945-RA	NSSExtra	Ahypochondriacus
AH022092-RA	NSSExtra	Ahypochondriacus
AH022372-RA	NSSExtra	Ahypochondriacus
AH021920-RA	NSSExtra	Ahypochondriacus
AH023416-RA	NSSExtra	Ahypochondriacus
AH022856-RA	NSSExtra	Ahypochondriacus
AH023633-RA	NSSExtra	Ahypochondriacus
AH023813-RA	NSSExtra	Ahypochondriacus
AH020747-RA	NSSExtra	Ahypochondriacus
AH020751-RA	NSSExtra	Ahypochondriacus
AH020779-RA	NSSExtra	Ahypochondriacus
AH021020-RA	NSSExtra	Ahypochondriacus
AH020749-RA	NSSExtra	Ahypochondriacus
AH020745-RA	NSSExtra	Ahypochondriacus
AH020753-RA	NSSExtra	Ahypochondriacus
AH021610-RA	NSSExtra	Ahypochondriacus
AH021021-RA	NSSExtra	Ahypochondriacus
AH020746-RA	NSSExtra	Ahypochondriacus
AH020756-RA	NSSExtra	Ahypochondriacus
AH020847-RA	NSSExtra	Ahypochondriacus
AH020755-RA	NSSExtra	Ahypochondriacus
AH020750-RA	NSSExtra	Ahypochondriacus
AH020778-RA	NSSExtra	Ahypochondriacus
AH020757-RA	NSSExtra	Ahypochondriacus
AH015980-RA	NSSExtra	Ahypochondriacus
AH016590-RA	NSSExtra	Ahypochondriacus
AH015489-RA	NSSExtra	Ahypochondriacus
AH016208-RA	NSSExtra	Ahypochondriacus
AH016344-RA	NSSExtra	Ahypochondriacus
AH016456-RA	NSSExtra	Ahypochondriacus
AH015989-RA	NSSExtra	Ahypochondriacus
AH023799-RA	NSSExtra	Ahypochondriacus
AH017905-RA	NSSExtra	Ahypochondriacus
AH016863-RA	NSSExtra	Ahypochondriacus
AH017329-RA	NSSExtra	Ahypochondriacus
AH016866-RA	NSSExtra	Ahypochondriacus
AH016864-RA	NSSExtra	Ahypochondriacus
AH016862-RA	NSSExtra	Ahypochondriacus
AH017906-RA	NSSExtra	Ahypochondriacus
AH009901-RA	NSSExtra	Ahypochondriacus
AH010914-RA	NSSExtra	Ahypochondriacus
AH011162-RA	NSSExtra	Ahypochondriacus
AH010818-RA	NSSExtra	Ahypochondriacus
AH009895-RA	NSSExtra	Ahypochondriacus
AH009734-RA	NSSExtra	Ahypochondriacus
AH008479-RA	NSSExtra	Ahypochondriacus
AH009569-RA	NSSExtra	Ahypochondriacus
AH008402-RA	NSSExtra	Ahypochondriacus
AH008776-RA	NSSExtra	Ahypochondriacus
AH020101-RA	NSSExtra	Ahypochondriacus
AH020544-RA	NSSExtra	Ahypochondriacus
AH020526-RA	NSSExtra	Ahypochondriacus
AH019611-RA	NSSExtra	Ahypochondriacus
AH019457-RA	NSSExtra	Ahypochondriacus
AH020077-RA	NSSExtra	Ahypochondriacus
AH019452-RA	NSSExtra	Ahypochondriacus
AH020078-RA	NSSExtra	Ahypochondriacus
AH023838-RA	NSSExtra	Ahypochondriacus
AH023839-RA	NSSExtra	Ahypochondriacus
AH013564-RA	NSSExtra	Ahypochondriacus
AH013335-RA	NSSExtra	Ahypochondriacus
AH013167-RA	NSSExtra	Ahypochondriacus
AH013253-RA	NSSExtra	Ahypochondriacus
AH013153-RA	NSSExtra	Ahypochondriacus
AH013886-RA	NSSExtra	Ahypochondriacus
AH013320-RA	NSSExtra	Ahypochondriacus
AH013876-RA	NSSExtra	Ahypochondriacus
AH013481-RA	NSSExtra	Ahypochondriacus
AH015216-RA	NSSExtra	Ahypochondriacus
AH014578-RA	NSSExtra	Ahypochondriacus
AH014659-RA	NSSExtra	Ahypochondriacus
AH014579-RA	NSSExtra	Ahypochondriacus
AH014619-RA	NSSExtra	Ahypochondriacus
AH014383-RA	NSSExtra	Ahypochondriacus
AH014320-RA	NSSExtra	Ahypochondriacus
AH014249-RA	NSSExtra	Ahypochondriacus
AH014656-RA	NSSExtra	Ahypochondriacus
AH014746-RA	NSSExtra	Ahypochondriacus
AH005833-RA	NSSExtra	Ahypochondriacus
AH005635-RA	NSSExtra	Ahypochondriacus
AH004809-RA	NSSExtra	Ahypochondriacus
AH005064-RA	NSSExtra	Ahypochondriacus
AH006223-RA	NSSExtra	Ahypochondriacus
AH005168-RA	NSSExtra	Ahypochondriacus
AH023824-RA	NSSExtra	Ahypochondriacus
AH011693-RA	NSSExtra	Ahypochondriacus
AH012208-RA	NSSExtra	Ahypochondriacus
AH007815-RA	NSSExtra	Ahypochondriacus
AH006738-RA	NSSExtra	Ahypochondriacus
AH006788-RA	NSSExtra	Ahypochondriacus
AH006895-RA	NSSExtra	Ahypochondriacus
AH008161-RA	NSSExtra	Ahypochondriacus
AH008014-RA	NSSExtra	Ahypochondriacus
AH006789-RA	NSSExtra	Ahypochondriacus
AH008047-RA	NSSExtra	Ahypochondriacus
AH008224-RA	NSSExtra	Ahypochondriacus
AH007628-RA	NSSExtra	Ahypochondriacus
AH007758-RA	NSSExtra	Ahypochondriacus
AH002577-RA	NSSExtra	Ahypochondriacus
AH004079-RA	NSSExtra	Ahypochondriacus
AH003200-RA	NSSExtra	Ahypochondriacus
AH004655-RA	NSSExtra	Ahypochondriacus
AH003902-RA	NSSExtra	Ahypochondriacus
AH003229-RA	NSSExtra	Ahypochondriacus
AH004576-RA	NSSExtra	Ahypochondriacus
AH003660-RA	NSSExtra	Ahypochondriacus
AH004554-RA	NSSExtra	Ahypochondriacus
AH003723-RA	NSSExtra	Ahypochondriacus
AH004377-RA	NSSExtra	Ahypochondriacus
AH004548-RA	NSSExtra	Ahypochondriacus
AH003977-RA	NSSExtra	Ahypochondriacus
AH000352-RA	NSSExtra	Ahypochondriacus
AH000549-RA	NSSExtra	Ahypochondriacus
AH002340-RA	NSSExtra	Ahypochondriacus
AH000340-RA	NSSExtra	Ahypochondriacus
AH001937-RA	NSSExtra	Ahypochondriacus
AH000985-RA	NSSExtra	Ahypochondriacus
AH002404-RA	NSSExtra	Ahypochondriacus
AH002405-RA	NSSExtra	Ahypochondriacus
AH000686-RA	NSSExtra	Ahypochondriacus
AH001936-RA	NSSExtra	Ahypochondriacus
AH002341-RA	NSSExtra	Ahypochondriacus
AH001243-RA	NSSExtra	Ahypochondriacus
AH000098-RA	NSSExtra	Ahypochondriacus
AH002381-RA	NSSExtra	Ahypochondriacus
AH001382-RA	NSSExtra	Ahypochondriacus
AH000523-RA	NSSExtra	Ahypochondriacus
AH022114-RA	NSSExtra	Ahypochondriacus
AH022779-RA	NSSExtra	Ahypochondriacus
AH015397-RA	NSSExtra	Ahypochondriacus
AH010204-RA	NSSExtra	Ahypochondriacus
AH008817-RA	NSSExtra	Ahypochondriacus
AH019640-RA	NSSExtra	Ahypochondriacus
arahy.Tifrunner.gnm1.ann1.IRVC54.1	NSSExtra	Ahypogaea
arahy.Tifrunner.gnm1.ann1.3WQT31.1	NSSExtra	Ahypogaea
arahy.Tifrunner.gnm1.ann1.P9B1J4.1	NSSExtra	Ahypogaea
arahy.Tifrunner.gnm1.ann1.74J18E.1	NSSExtra	Ahypogaea
arahy.Tifrunner.gnm1.ann1.SUQM4P.1	NSSExtra	Ahypogaea
arahy.Tifrunner.gnm1.ann1.VPW2K5.1	NSSExtra	Ahypogaea
arahy.Tifrunner.gnm1.ann1.KX701I.1	NSSExtra	Ahypogaea
arahy.Tifrunner.gnm1.ann1.IET74Z.1	NSSExtra	Ahypogaea
arahy.Tifrunner.gnm1.ann1.B6YHT2.1	NSSExtra	Ahypogaea
arahy.Tifrunner.gnm1.ann1.ZA5GY6.1	NSSExtra	Ahypogaea
arahy.Tifrunner.gnm1.ann1.XG1GJV.1	NSSExtra	Ahypogaea
arahy.Tifrunner.gnm1.ann1.PAFX2H.1	NSSExtra	Ahypogaea
arahy.Tifrunner.gnm1.ann1.LS62RU.1	NSSExtra	Ahypogaea
arahy.Tifrunner.gnm1.ann1.L7JIJ5.1	NSSExtra	Ahypogaea
arahy.Tifrunner.gnm1.ann1.ZNMT52.1	NSSExtra	Ahypogaea
arahy.Tifrunner.gnm1.ann1.K5Q7XJ.1	NSSExtra	Ahypogaea
arahy.Tifrunner.gnm1.ann1.DUNV2U.1	NSSExtra	Ahypogaea
arahy.Tifrunner.gnm1.ann1.PPT0PN.1	NSSExtra	Ahypogaea
arahy.Tifrunner.gnm1.ann1.RE721R.1	NSSExtra	Ahypogaea
arahy.Tifrunner.gnm1.ann1.96NY8L.1	NSSExtra	Ahypogaea
arahy.Tifrunner.gnm1.ann1.P8GXKD.1	NSSExtra	Ahypogaea
arahy.Tifrunner.gnm1.ann1.Q1AA10.1	NSSExtra	Ahypogaea
arahy.Tifrunner.gnm1.ann1.NUG06Z.1	NSSExtra	Ahypogaea
arahy.Tifrunner.gnm1.ann1.1U41EY.1	NSSExtra	Ahypogaea
arahy.Tifrunner.gnm1.ann1.9D82VL.1	NSSExtra	Ahypogaea
arahy.Tifrunner.gnm1.ann1.77UZ4L.1	NSSExtra	Ahypogaea
arahy.Tifrunner.gnm1.ann1.PGBG9G.1	NSSExtra	Ahypogaea
arahy.Tifrunner.gnm1.ann1.CM6Z27.1	NSSExtra	Ahypogaea
arahy.Tifrunner.gnm1.ann1.ZFJ3WN.1	NSSExtra	Ahypogaea
arahy.Tifrunner.gnm1.ann1.G66WJ0.1	NSSExtra	Ahypogaea
arahy.Tifrunner.gnm1.ann1.12HCQC.1	NSSExtra	Ahypogaea
arahy.Tifrunner.gnm1.ann1.XXVP91.1	NSSExtra	Ahypogaea
arahy.Tifrunner.gnm1.ann1.NH7NMJ.1	NSSExtra	Ahypogaea
arahy.Tifrunner.gnm1.ann1.EYNG7S.1	NSSExtra	Ahypogaea
arahy.Tifrunner.gnm1.ann1.N8LQRK.1	NSSExtra	Ahypogaea
arahy.Tifrunner.gnm1.ann1.N1LTPI.1	NSSExtra	Ahypogaea
arahy.Tifrunner.gnm1.ann1.T0NJCJ.1	NSSExtra	Ahypogaea
arahy.Tifrunner.gnm1.ann1.H5KVYV.1	NSSExtra	Ahypogaea
arahy.Tifrunner.gnm1.ann1.68GAH0.1	NSSExtra	Ahypogaea
arahy.Tifrunner.gnm1.ann1.2Q0DPQ.2	NSSExtra	Ahypogaea
arahy.Tifrunner.gnm1.ann1.EU5R1F.1	NSSExtra	Ahypogaea
arahy.Tifrunner.gnm1.ann1.NPL2R3.1	NSSExtra	Ahypogaea
arahy.Tifrunner.gnm1.ann1.W0FE3Y.1	NSSExtra	Ahypogaea
arahy.Tifrunner.gnm1.ann1.3F4JYQ.1	NSSExtra	Ahypogaea
arahy.Tifrunner.gnm1.ann1.DUI1VE.1	NSSExtra	Ahypogaea
arahy.Tifrunner.gnm1.ann1.EHDD69.1	NSSExtra	Ahypogaea
arahy.Tifrunner.gnm1.ann1.JC3GUS.1	NSSExtra	Ahypogaea
arahy.Tifrunner.gnm1.ann1.XA4VJT.1	NSSExtra	Ahypogaea
arahy.Tifrunner.gnm1.ann1.K25CYD.1	NSSExtra	Ahypogaea
arahy.Tifrunner.gnm1.ann1.X2213I.1	NSSExtra	Ahypogaea
arahy.Tifrunner.gnm1.ann1.MY48C3.1	NSSExtra	Ahypogaea
arahy.Tifrunner.gnm1.ann1.6WE4S1.1	NSSExtra	Ahypogaea
arahy.Tifrunner.gnm1.ann1.N5JP9Y.1	NSSExtra	Ahypogaea
arahy.Tifrunner.gnm1.ann1.V89RV5.1	NSSExtra	Ahypogaea
arahy.Tifrunner.gnm1.ann1.RGL1S4.1	NSSExtra	Ahypogaea
arahy.Tifrunner.gnm1.ann1.VH20NJ.1	NSSExtra	Ahypogaea
arahy.Tifrunner.gnm1.ann1.9639NF.1	NSSExtra	Ahypogaea
arahy.Tifrunner.gnm1.ann1.SJW6UC.1	NSSExtra	Ahypogaea
arahy.Tifrunner.gnm1.ann1.Q1PJAN.1	NSSExtra	Ahypogaea
arahy.Tifrunner.gnm1.ann1.TJLQ2T.1	NSSExtra	Ahypogaea
arahy.Tifrunner.gnm1.ann1.7U68N5.1	NSSExtra	Ahypogaea
arahy.Tifrunner.gnm1.ann1.D742FH.1	NSSExtra	Ahypogaea
arahy.Tifrunner.gnm1.ann1.FT15VF.1	NSSExtra	Ahypogaea
arahy.Tifrunner.gnm1.ann1.RMUP98.1	NSSExtra	Ahypogaea
arahy.Tifrunner.gnm1.ann1.R0TAAJ.1	NSSExtra	Ahypogaea
arahy.Tifrunner.gnm1.ann1.GADS7N.1	NSSExtra	Ahypogaea
arahy.Tifrunner.gnm1.ann1.F8BHXP.1	NSSExtra	Ahypogaea
arahy.Tifrunner.gnm1.ann1.FK6HB9.1	NSSExtra	Ahypogaea
arahy.Tifrunner.gnm1.ann1.J4WEZF.1	NSSExtra	Ahypogaea
arahy.Tifrunner.gnm1.ann1.WW0PRH.1	NSSExtra	Ahypogaea
arahy.Tifrunner.gnm1.ann1.Z6M6LZ.1	NSSExtra	Ahypogaea
arahy.Tifrunner.gnm1.ann1.7JI950.1	NSSExtra	Ahypogaea
arahy.Tifrunner.gnm1.ann1.VZ8YXD.1	NSSExtra	Ahypogaea
arahy.Tifrunner.gnm1.ann1.7TR9T7.1	NSSExtra	Ahypogaea
arahy.Tifrunner.gnm1.ann1.3TBG7Q.1	NSSExtra	Ahypogaea
arahy.Tifrunner.gnm1.ann1.4NJ1V9.1	NSSExtra	Ahypogaea
arahy.Tifrunner.gnm1.ann1.62PV47.1	NSSExtra	Ahypogaea
arahy.Tifrunner.gnm1.ann1.KLUV53.1	NSSExtra	Ahypogaea
arahy.Tifrunner.gnm1.ann1.RUJ0QA.1	NSSExtra	Ahypogaea
arahy.Tifrunner.gnm1.ann1.9KYY6V.1	NSSExtra	Ahypogaea
arahy.Tifrunner.gnm1.ann1.XL5037.1	NSSExtra	Ahypogaea
arahy.Tifrunner.gnm1.ann1.HM8GZE.1	NSSExtra	Ahypogaea
arahy.Tifrunner.gnm1.ann1.GI13C9.1	NSSExtra	Ahypogaea
arahy.Tifrunner.gnm1.ann1.D2FN5G.1	NSSExtra	Ahypogaea
arahy.Tifrunner.gnm1.ann1.5WL6PR.1	NSSExtra	Ahypogaea
arahy.Tifrunner.gnm1.ann1.20IV4T.1	NSSExtra	Ahypogaea
arahy.Tifrunner.gnm1.ann1.254A05.1	NSSExtra	Ahypogaea
arahy.Tifrunner.gnm1.ann1.I0WVSD.1	NSSExtra	Ahypogaea
arahy.Tifrunner.gnm1.ann1.VY88A6.1	NSSExtra	Ahypogaea
arahy.Tifrunner.gnm1.ann1.E9CGF1.1	NSSExtra	Ahypogaea
arahy.Tifrunner.gnm1.ann1.9NC2ZT.1	NSSExtra	Ahypogaea
arahy.Tifrunner.gnm1.ann1.XNCV96.1	NSSExtra	Ahypogaea
arahy.Tifrunner.gnm1.ann1.QLA9Z7.1	NSSExtra	Ahypogaea
arahy.Tifrunner.gnm1.ann1.4I2GBK.1	NSSExtra	Ahypogaea
arahy.Tifrunner.gnm1.ann1.UQ8TNE.1	NSSExtra	Ahypogaea
arahy.Tifrunner.gnm1.ann1.1PW3JI.1	NSSExtra	Ahypogaea
arahy.Tifrunner.gnm1.ann1.Q7FMUW.1	NSSExtra	Ahypogaea
arahy.Tifrunner.gnm1.ann1.E9EDNY.1	NSSExtra	Ahypogaea
arahy.Tifrunner.gnm1.ann1.1TI9U9.1	NSSExtra	Ahypogaea
arahy.Tifrunner.gnm1.ann1.EW4ZZX.1	NSSExtra	Ahypogaea
arahy.Tifrunner.gnm1.ann1.IR8W5V.1	NSSExtra	Ahypogaea
arahy.Tifrunner.gnm1.ann1.Q5N9NX.1	NSSExtra	Ahypogaea
arahy.Tifrunner.gnm1.ann1.X7NLR0.1	NSSExtra	Ahypogaea
arahy.Tifrunner.gnm1.ann1.RI9N4Q.1	NSSExtra	Ahypogaea
arahy.Tifrunner.gnm1.ann1.T9CDYU.1	NSSExtra	Ahypogaea
arahy.Tifrunner.gnm1.ann1.6P4JRH.1	NSSExtra	Ahypogaea
arahy.Tifrunner.gnm1.ann1.QS6TE6.1	NSSExtra	Ahypogaea
arahy.Tifrunner.gnm1.ann1.SFQ5XR.2	NSSExtra	Ahypogaea
arahy.Tifrunner.gnm1.ann1.KB97B3.1	NSSExtra	Ahypogaea
arahy.Tifrunner.gnm1.ann1.61CUVM.1	NSSExtra	Ahypogaea
arahy.Tifrunner.gnm1.ann1.V70XEM.1	NSSExtra	Ahypogaea
arahy.Tifrunner.gnm1.ann1.H0NQDU.1	NSSExtra	Ahypogaea
arahy.Tifrunner.gnm1.ann1.16ZZBQ.1	NSSExtra	Ahypogaea
arahy.Tifrunner.gnm1.ann1.LJEZ0V.1	NSSExtra	Ahypogaea
arahy.Tifrunner.gnm1.ann1.QA2XZ5.1	NSSExtra	Ahypogaea
arahy.Tifrunner.gnm1.ann1.GLL968.1	NSSExtra	Ahypogaea
arahy.Tifrunner.gnm1.ann1.BT5B9Y.1	NSSExtra	Ahypogaea
arahy.Tifrunner.gnm1.ann1.NRRA5I.1	NSSExtra	Ahypogaea
arahy.Tifrunner.gnm1.ann1.0ZX3N7.1	NSSExtra	Ahypogaea
arahy.Tifrunner.gnm1.ann1.XM6BPF.1	NSSExtra	Ahypogaea
arahy.Tifrunner.gnm1.ann1.D3YML1.1	NSSExtra	Ahypogaea
arahy.Tifrunner.gnm1.ann1.4H07FC.1	NSSExtra	Ahypogaea
arahy.Tifrunner.gnm1.ann1.5VR60I.1	NSSExtra	Ahypogaea
arahy.Tifrunner.gnm1.ann1.SY561U.1	NSSExtra	Ahypogaea
arahy.Tifrunner.gnm1.ann1.UXSD6Z.1	NSSExtra	Ahypogaea
arahy.Tifrunner.gnm1.ann1.48DWGF.1	NSSExtra	Ahypogaea
arahy.Tifrunner.gnm1.ann1.8VXK9L.1	NSSExtra	Ahypogaea
arahy.Tifrunner.gnm1.ann1.0H6QC1.1	NSSExtra	Ahypogaea
arahy.Tifrunner.gnm1.ann1.J824QH.1	NSSExtra	Ahypogaea
arahy.Tifrunner.gnm1.ann1.KJZW76.1	NSSExtra	Ahypogaea
arahy.Tifrunner.gnm1.ann1.D43H8S.1	NSSExtra	Ahypogaea
arahy.Tifrunner.gnm1.ann1.F3G6PL.1	NSSExtra	Ahypogaea
arahy.Tifrunner.gnm1.ann1.JI131A.1	NSSExtra	Ahypogaea
arahy.Tifrunner.gnm1.ann1.XFIF97.1	NSSExtra	Ahypogaea
arahy.Tifrunner.gnm1.ann1.PD7ZQW.1	NSSExtra	Ahypogaea
arahy.Tifrunner.gnm1.ann1.20UF8T.1	NSSExtra	Ahypogaea
arahy.Tifrunner.gnm1.ann1.TC8Y09.1	NSSExtra	Ahypogaea
arahy.Tifrunner.gnm1.ann1.D9BD6W.1	NSSExtra	Ahypogaea
arahy.Tifrunner.gnm1.ann1.WDS9MZ.2	NSSExtra	Ahypogaea
arahy.Tifrunner.gnm1.ann1.AH38KH.1	NSSExtra	Ahypogaea
arahy.Tifrunner.gnm1.ann1.EBDJ30.1	NSSExtra	Ahypogaea
arahy.Tifrunner.gnm1.ann1.H92XRP.1	NSSExtra	Ahypogaea
arahy.Tifrunner.gnm1.ann1.WNW4E3.1	NSSExtra	Ahypogaea
arahy.Tifrunner.gnm1.ann1.66IVUD.1	NSSExtra	Ahypogaea
arahy.Tifrunner.gnm1.ann1.USL2FX.1	NSSExtra	Ahypogaea
arahy.Tifrunner.gnm1.ann1.F5D7CA.1	NSSExtra	Ahypogaea
arahy.Tifrunner.gnm1.ann1.YF5LNJ.1	NSSExtra	Ahypogaea
arahy.Tifrunner.gnm1.ann1.X0SLY5.1	NSSExtra	Ahypogaea
arahy.Tifrunner.gnm1.ann1.W9EH6H.1	NSSExtra	Ahypogaea
arahy.Tifrunner.gnm1.ann1.03TWSZ.1	NSSExtra	Ahypogaea
arahy.Tifrunner.gnm1.ann1.7Z41ZG.1	NSSExtra	Ahypogaea
arahy.Tifrunner.gnm1.ann1.8Y6YU2.1	NSSExtra	Ahypogaea
arahy.Tifrunner.gnm1.ann1.EFT5MS.1	NSSExtra	Ahypogaea
arahy.Tifrunner.gnm1.ann1.RWQ7ZS.1	NSSExtra	Ahypogaea
arahy.Tifrunner.gnm1.ann1.YF98TC.1	NSSExtra	Ahypogaea
arahy.Tifrunner.gnm1.ann1.36N5BX.1	NSSExtra	Ahypogaea
arahy.Tifrunner.gnm1.ann1.ZJK6AX.1	NSSExtra	Ahypogaea
arahy.Tifrunner.gnm1.ann1.CSG8WT.1	NSSExtra	Ahypogaea
arahy.Tifrunner.gnm1.ann1.1KQ2NT.1	NSSExtra	Ahypogaea
arahy.Tifrunner.gnm1.ann1.783Z8G.1	NSSExtra	Ahypogaea
arahy.Tifrunner.gnm1.ann1.9Z3H1P.1	NSSExtra	Ahypogaea
arahy.Tifrunner.gnm1.ann1.71EPY9.1	NSSExtra	Ahypogaea
arahy.Tifrunner.gnm1.ann1.NY433L.1	NSSExtra	Ahypogaea
arahy.Tifrunner.gnm1.ann1.BN5MUU.2	NSSExtra	Ahypogaea
arahy.Tifrunner.gnm1.ann1.62F5ZF.1	NSSExtra	Ahypogaea
arahy.Tifrunner.gnm1.ann1.ZRHL97.1	NSSExtra	Ahypogaea
arahy.Tifrunner.gnm1.ann1.DPYD9S.1	NSSExtra	Ahypogaea
arahy.Tifrunner.gnm1.ann1.L01GXE.1	NSSExtra	Ahypogaea
arahy.Tifrunner.gnm1.ann1.AC77RP.1	NSSExtra	Ahypogaea
arahy.Tifrunner.gnm1.ann1.324M6F.1	NSSExtra	Ahypogaea
arahy.Tifrunner.gnm1.ann1.PV2HG6.1	NSSExtra	Ahypogaea
arahy.Tifrunner.gnm1.ann1.TYK2J5.1	NSSExtra	Ahypogaea
arahy.Tifrunner.gnm1.ann1.59GLUN.1	NSSExtra	Ahypogaea
arahy.Tifrunner.gnm1.ann1.4FP2RF.1	NSSExtra	Ahypogaea
arahy.Tifrunner.gnm1.ann1.5S2FNZ.1	NSSExtra	Ahypogaea
arahy.Tifrunner.gnm1.ann1.91T88Y.1	NSSExtra	Ahypogaea
arahy.Tifrunner.gnm1.ann1.7H5LRV.1	NSSExtra	Ahypogaea
arahy.Tifrunner.gnm1.ann1.D1YDE1.1	NSSExtra	Ahypogaea
arahy.Tifrunner.gnm1.ann1.1RAI3Q.1	NSSExtra	Ahypogaea
arahy.Tifrunner.gnm1.ann1.2A5KZM.1	NSSExtra	Ahypogaea
arahy.Tifrunner.gnm1.ann1.L29C4U.1	NSSExtra	Ahypogaea
arahy.Tifrunner.gnm1.ann1.I5NJB4.1	NSSExtra	Ahypogaea
arahy.Tifrunner.gnm1.ann1.W8Z8CS.1	NSSExtra	Ahypogaea
arahy.Tifrunner.gnm1.ann1.ZHL4B7.1	NSSExtra	Ahypogaea
arahy.Tifrunner.gnm1.ann1.QZ4B98.1	NSSExtra	Ahypogaea
arahy.Tifrunner.gnm1.ann1.824CAR.1	NSSExtra	Ahypogaea
arahy.Tifrunner.gnm1.ann1.CASG0A.1	NSSExtra	Ahypogaea
arahy.Tifrunner.gnm1.ann1.Q570SP.1	NSSExtra	Ahypogaea
arahy.Tifrunner.gnm1.ann1.QWA25E.1	NSSExtra	Ahypogaea
arahy.Tifrunner.gnm1.ann1.BAY7GE.1	NSSExtra	Ahypogaea
arahy.Tifrunner.gnm1.ann1.B5NNMY.1	NSSExtra	Ahypogaea
arahy.Tifrunner.gnm1.ann1.G182GH.1	NSSExtra	Ahypogaea
arahy.Tifrunner.gnm1.ann1.GTU453.1	NSSExtra	Ahypogaea
arahy.Tifrunner.gnm1.ann1.SPA5CR.1	NSSExtra	Ahypogaea
arahy.Tifrunner.gnm1.ann1.060TK3.1	NSSExtra	Ahypogaea
arahy.Tifrunner.gnm1.ann1.YZU0WT.1	NSSExtra	Ahypogaea
arahy.Tifrunner.gnm1.ann1.UVCE5Y.1	NSSExtra	Ahypogaea
arahy.Tifrunner.gnm1.ann1.D09HZI.1	NSSExtra	Ahypogaea
arahy.Tifrunner.gnm1.ann1.71B432.1	NSSExtra	Ahypogaea
arahy.Tifrunner.gnm1.ann1.YQ7Q14.1	NSSExtra	Ahypogaea
arahy.Tifrunner.gnm1.ann1.J355LQ.1	NSSExtra	Ahypogaea
arahy.Tifrunner.gnm1.ann1.NYG87I.1	NSSExtra	Ahypogaea
arahy.Tifrunner.gnm1.ann1.F7N8JA.1	NSSExtra	Ahypogaea
arahy.Tifrunner.gnm1.ann1.5LD7DH.1	NSSExtra	Ahypogaea
arahy.Tifrunner.gnm1.ann1.27HQCZ.1	NSSExtra	Ahypogaea
arahy.Tifrunner.gnm1.ann1.KRF9AH.1	NSSExtra	Ahypogaea
arahy.Tifrunner.gnm1.ann1.UVE7PI.1	NSSExtra	Ahypogaea
arahy.Tifrunner.gnm1.ann1.RMC6EU.1	NSSExtra	Ahypogaea
arahy.Tifrunner.gnm1.ann1.MJEV51.1	NSSExtra	Ahypogaea
arahy.Tifrunner.gnm1.ann1.Z9LBZZ.1	NSSExtra	Ahypogaea
arahy.Tifrunner.gnm1.ann1.7YS827.1	NSSExtra	Ahypogaea
arahy.Tifrunner.gnm1.ann1.I08XXD.1	NSSExtra	Ahypogaea
arahy.Tifrunner.gnm1.ann1.1VA1YP.1	NSSExtra	Ahypogaea
arahy.Tifrunner.gnm1.ann1.772U37.1	NSSExtra	Ahypogaea
arahy.Tifrunner.gnm1.ann1.WB5JTA.1	NSSExtra	Ahypogaea
arahy.Tifrunner.gnm1.ann1.XI4PYL.1	NSSExtra	Ahypogaea
arahy.Tifrunner.gnm1.ann1.6M4P9K.1	NSSExtra	Ahypogaea
arahy.Tifrunner.gnm1.ann1.7Y3SM7.1	NSSExtra	Ahypogaea
arahy.Tifrunner.gnm1.ann1.445YZY.1	NSSExtra	Ahypogaea
arahy.Tifrunner.gnm1.ann1.2M0NJC.1	NSSExtra	Ahypogaea
arahy.Tifrunner.gnm1.ann1.E1ZLD6.1	NSSExtra	Ahypogaea
arahy.Tifrunner.gnm1.ann1.E5Z218.1	NSSExtra	Ahypogaea
arahy.Tifrunner.gnm1.ann1.BLU62M.1	NSSExtra	Ahypogaea
arahy.Tifrunner.gnm1.ann1.5ZI49M.1	NSSExtra	Ahypogaea
arahy.Tifrunner.gnm1.ann1.GRC36G.1	NSSExtra	Ahypogaea
arahy.Tifrunner.gnm1.ann1.T0D6X0.1	NSSExtra	Ahypogaea
arahy.Tifrunner.gnm1.ann1.YUA0Y6.1	NSSExtra	Ahypogaea
arahy.Tifrunner.gnm1.ann1.HQ8G2J.1	NSSExtra	Ahypogaea
arahy.Tifrunner.gnm1.ann1.27A6A2.1	NSSExtra	Ahypogaea
arahy.Tifrunner.gnm1.ann1.J2FI33.1	NSSExtra	Ahypogaea
arahy.Tifrunner.gnm1.ann1.15R771.1	NSSExtra	Ahypogaea
arahy.Tifrunner.gnm1.ann1.6U0CIX.1	NSSExtra	Ahypogaea
arahy.Tifrunner.gnm1.ann1.ZT56NN.1	NSSExtra	Ahypogaea
arahy.Tifrunner.gnm1.ann1.9J4G75.1	NSSExtra	Ahypogaea
arahy.Tifrunner.gnm1.ann1.2BCF73.1	NSSExtra	Ahypogaea
arahy.Tifrunner.gnm1.ann1.TJ3J2F.1	NSSExtra	Ahypogaea
arahy.Tifrunner.gnm1.ann1.K02X6N.1	NSSExtra	Ahypogaea
arahy.Tifrunner.gnm1.ann1.J3XN27.1	NSSExtra	Ahypogaea
arahy.Tifrunner.gnm1.ann1.1VHW60.1	NSSExtra	Ahypogaea
arahy.Tifrunner.gnm1.ann1.LL0LKQ.1	NSSExtra	Ahypogaea
arahy.Tifrunner.gnm1.ann1.Q04ZTS.1	NSSExtra	Ahypogaea
arahy.Tifrunner.gnm1.ann1.8UW8J8.1	NSSExtra	Ahypogaea
arahy.Tifrunner.gnm1.ann1.DMU7Q7.1	NSSExtra	Ahypogaea
arahy.Tifrunner.gnm1.ann1.3K2WNH.1	NSSExtra	Ahypogaea
arahy.Tifrunner.gnm1.ann1.IJFI0P.1	NSSExtra	Ahypogaea
arahy.Tifrunner.gnm1.ann1.SLKX21.1	NSSExtra	Ahypogaea
arahy.Tifrunner.gnm1.ann1.LXP3AQ.1	NSSExtra	Ahypogaea
arahy.Tifrunner.gnm1.ann1.L738AB.1	NSSExtra	Ahypogaea
arahy.Tifrunner.gnm1.ann1.C7YTZ6.1	NSSExtra	Ahypogaea
arahy.Tifrunner.gnm1.ann1.WP6DIZ.1	NSSExtra	Ahypogaea
arahy.Tifrunner.gnm1.ann1.N3P4JH.1	NSSExtra	Ahypogaea
arahy.Tifrunner.gnm1.ann1.XJ8ERT.1	NSSExtra	Ahypogaea
arahy.Tifrunner.gnm1.ann1.IWSZ9T.1	NSSExtra	Ahypogaea
arahy.Tifrunner.gnm1.ann1.P93SWB.1	NSSExtra	Ahypogaea
arahy.Tifrunner.gnm1.ann1.N5J773.1	NSSExtra	Ahypogaea
arahy.Tifrunner.gnm1.ann1.7E0A1C.1	NSSExtra	Ahypogaea
arahy.Tifrunner.gnm1.ann1.83HYCG.1	NSSExtra	Ahypogaea
arahy.Tifrunner.gnm1.ann1.ZW02CK.1	NSSExtra	Ahypogaea
arahy.Tifrunner.gnm1.ann1.G9Y46R.1	NSSExtra	Ahypogaea
arahy.Tifrunner.gnm1.ann1.8Y9Q98.1	NSSExtra	Ahypogaea
arahy.Tifrunner.gnm1.ann1.143U18.1	NSSExtra	Ahypogaea
arahy.Tifrunner.gnm1.ann1.DW7MGA.1	NSSExtra	Ahypogaea
arahy.Tifrunner.gnm1.ann1.VV4YYT.1	NSSExtra	Ahypogaea
arahy.Tifrunner.gnm1.ann1.T6F203.1	NSSExtra	Ahypogaea
arahy.Tifrunner.gnm1.ann1.N91VU8.1	NSSExtra	Ahypogaea
arahy.Tifrunner.gnm1.ann1.CVW1KS.1	NSSExtra	Ahypogaea
evm.model.AsparagusV1_05.121	NSSExtra	Aofficinalis
evm.model.AsparagusV1_05.1415	NSSExtra	Aofficinalis
evm.model.AsparagusV1_05.3223	NSSExtra	Aofficinalis
evm.model.AsparagusV1_05.260	NSSExtra	Aofficinalis
evm.model.AsparagusV1_05.1397	NSSExtra	Aofficinalis
evm.model.AsparagusV1_05.258	NSSExtra	Aofficinalis
evm.model.AsparagusV1_05.3052	NSSExtra	Aofficinalis
evm.model.AsparagusV1_05.1419	NSSExtra	Aofficinalis
evm.model.AsparagusV1_05.2241	NSSExtra	Aofficinalis
evm.model.AsparagusV1_05.1614	NSSExtra	Aofficinalis
evm.model.AsparagusV1_08.1943	NSSExtra	Aofficinalis
evm.model.AsparagusV1_08.2530	NSSExtra	Aofficinalis
evm.model.AsparagusV1_08.1045	NSSExtra	Aofficinalis
evm.model.AsparagusV1_08.2228	NSSExtra	Aofficinalis
evm.model.AsparagusV1_08.1253	NSSExtra	Aofficinalis
evm.model.AsparagusV1_08.3131	NSSExtra	Aofficinalis
evm.model.AsparagusV1_08.347	NSSExtra	Aofficinalis
evm.model.AsparagusV1_08.809	NSSExtra	Aofficinalis
evm.model.AsparagusV1_08.1826	NSSExtra	Aofficinalis
evm.model.AsparagusV1_08.1371	NSSExtra	Aofficinalis
evm.model.AsparagusV1_08.3016	NSSExtra	Aofficinalis
evm.model.AsparagusV1_08.1047	NSSExtra	Aofficinalis
evm.model.AsparagusV1_08.2326	NSSExtra	Aofficinalis
evm.model.AsparagusV1_07.1045	NSSExtra	Aofficinalis
evm.model.AsparagusV1_07.3583	NSSExtra	Aofficinalis
evm.model.AsparagusV1_07.1973	NSSExtra	Aofficinalis
evm.model.AsparagusV1_07.1706	NSSExtra	Aofficinalis
evm.model.AsparagusV1_07.2985	NSSExtra	Aofficinalis
evm.model.AsparagusV1_07.2893	NSSExtra	Aofficinalis
evm.model.AsparagusV1_07.2142	NSSExtra	Aofficinalis
evm.model.AsparagusV1_07.3180	NSSExtra	Aofficinalis
evm.model.AsparagusV1_07.2287	NSSExtra	Aofficinalis
evm.model.AsparagusV1_07.2516	NSSExtra	Aofficinalis
evm.model.AsparagusV1_07.2372	NSSExtra	Aofficinalis
evm.model.AsparagusV1_07.3271	NSSExtra	Aofficinalis
evm.model.AsparagusV1_07.599	NSSExtra	Aofficinalis
evm.model.AsparagusV1_07.1833	NSSExtra	Aofficinalis
evm.model.AsparagusV1_Unassigned.192	NSSExtra	Aofficinalis
evm.model.AsparagusV1_Unassigned.193	NSSExtra	Aofficinalis
evm.model.AsparagusV1_Unassigned.780	NSSExtra	Aofficinalis
evm.model.AsparagusV1_04.1737	NSSExtra	Aofficinalis
evm.model.AsparagusV1_04.3530	NSSExtra	Aofficinalis
evm.model.AsparagusV1_04.2159	NSSExtra	Aofficinalis
evm.model.AsparagusV1_04.533	NSSExtra	Aofficinalis
evm.model.AsparagusV1_04.1709	NSSExtra	Aofficinalis
evm.model.AsparagusV1_04.455	NSSExtra	Aofficinalis
evm.model.AsparagusV1_04.712	NSSExtra	Aofficinalis
evm.model.AsparagusV1_04.2048	NSSExtra	Aofficinalis
evm.model.AsparagusV1_04.345	NSSExtra	Aofficinalis
evm.model.AsparagusV1_04.3400	NSSExtra	Aofficinalis
evm.model.AsparagusV1_04.344	NSSExtra	Aofficinalis
evm.model.AsparagusV1_04.3119	NSSExtra	Aofficinalis
evm.model.AsparagusV1_04.3292	NSSExtra	Aofficinalis
evm.model.AsparagusV1_04.1996	NSSExtra	Aofficinalis
evm.model.AsparagusV1_04.1638	NSSExtra	Aofficinalis
evm.model.AsparagusV1_04.3259	NSSExtra	Aofficinalis
evm.model.AsparagusV1_04.1082	NSSExtra	Aofficinalis
evm.model.AsparagusV1_03.285	NSSExtra	Aofficinalis
evm.model.AsparagusV1_03.745	NSSExtra	Aofficinalis
evm.model.AsparagusV1_03.1832	NSSExtra	Aofficinalis
evm.model.AsparagusV1_03.454	NSSExtra	Aofficinalis
evm.model.AsparagusV1_03.223	NSSExtra	Aofficinalis
evm.model.AsparagusV1_03.3021	NSSExtra	Aofficinalis
evm.model.AsparagusV1_03.2808	NSSExtra	Aofficinalis
evm.model.AsparagusV1_03.556	NSSExtra	Aofficinalis
evm.model.AsparagusV1_03.2457	NSSExtra	Aofficinalis
evm.model.AsparagusV1_03.761	NSSExtra	Aofficinalis
evm.model.AsparagusV1_03.2165	NSSExtra	Aofficinalis
evm.model.AsparagusV1_03.746	NSSExtra	Aofficinalis
evm.model.AsparagusV1_03.742	NSSExtra	Aofficinalis
evm.model.AsparagusV1_02.236	NSSExtra	Aofficinalis
evm.model.AsparagusV1_02.1310	NSSExtra	Aofficinalis
evm.model.AsparagusV1_02.1564	NSSExtra	Aofficinalis
evm.model.AsparagusV1_02.1196	NSSExtra	Aofficinalis
evm.model.AsparagusV1_02.1887	NSSExtra	Aofficinalis
evm.model.AsparagusV1_02.1152	NSSExtra	Aofficinalis
evm.model.AsparagusV1_02.512	NSSExtra	Aofficinalis
evm.model.AsparagusV1_02.1154	NSSExtra	Aofficinalis
evm.model.AsparagusV1_02.1889	NSSExtra	Aofficinalis
evm.model.AsparagusV1_02.2190	NSSExtra	Aofficinalis
evm.model.AsparagusV1_02.372	NSSExtra	Aofficinalis
evm.model.AsparagusV1_02.416	NSSExtra	Aofficinalis
evm.model.AsparagusV1_02.1122	NSSExtra	Aofficinalis
evm.model.AsparagusV1_02.1890	NSSExtra	Aofficinalis
evm.model.AsparagusV1_02.2161	NSSExtra	Aofficinalis
evm.model.AsparagusV1_02.59	NSSExtra	Aofficinalis
evm.model.AsparagusV1_02.2249	NSSExtra	Aofficinalis
evm.model.AsparagusV1_09.1416	NSSExtra	Aofficinalis
evm.model.AsparagusV1_09.1029	NSSExtra	Aofficinalis
evm.model.AsparagusV1_09.1145	NSSExtra	Aofficinalis
evm.model.AsparagusV1_01.1500	NSSExtra	Aofficinalis
evm.model.AsparagusV1_01.3265	NSSExtra	Aofficinalis
evm.model.AsparagusV1_01.1662	NSSExtra	Aofficinalis
evm.model.AsparagusV1_01.3100	NSSExtra	Aofficinalis
evm.model.AsparagusV1_01.3422	NSSExtra	Aofficinalis
evm.model.AsparagusV1_01.2471	NSSExtra	Aofficinalis
evm.model.AsparagusV1_01.843	NSSExtra	Aofficinalis
evm.model.AsparagusV1_01.2764	NSSExtra	Aofficinalis
evm.model.AsparagusV1_01.2617	NSSExtra	Aofficinalis
evm.model.AsparagusV1_01.2387	NSSExtra	Aofficinalis
evm.model.AsparagusV1_01.599	NSSExtra	Aofficinalis
evm.model.AsparagusV1_01.3417	NSSExtra	Aofficinalis
evm.model.AsparagusV1_01.187	NSSExtra	Aofficinalis
evm.model.AsparagusV1_06.1090	NSSExtra	Aofficinalis
evm.model.AsparagusV1_06.413	NSSExtra	Aofficinalis
evm.model.AsparagusV1_06.1259	NSSExtra	Aofficinalis
evm.model.AsparagusV1_06.527	NSSExtra	Aofficinalis
evm.model.AsparagusV1_06.863	NSSExtra	Aofficinalis
evm.model.AsparagusV1_06.173	NSSExtra	Aofficinalis
evm.model.AsparagusV1_06.120	NSSExtra	Aofficinalis
evm.model.AsparagusV1_06.327	NSSExtra	Aofficinalis
evm.model.AsparagusV1_06.1438	NSSExtra	Aofficinalis
evm.model.AsparagusV1_Unassigned.872	NSSExtra	Aofficinalis
evm.model.AsparagusV1_10.165	NSSExtra	Aofficinalis
evm.model.AsparagusV1_10.950	NSSExtra	Aofficinalis
evm.model.AsparagusV1_10.1659	NSSExtra	Aofficinalis
evm.model.AsparagusV1_10.1071	NSSExtra	Aofficinalis
evm.model.AsparagusV1_10.687	NSSExtra	Aofficinalis
evm.model.AsparagusV1_10.1290	NSSExtra	Aofficinalis
evm.model.AsparagusV1_08.1908	NSSExtra	Aofficinalis
evm.model.AsparagusV1_08.2358	NSSExtra	Aofficinalis
AT2G05117.1	NSSExtra	Athaliana
AT2G24880.1	NSSExtra	Athaliana
AT2G16505.1	NSSExtra	Athaliana
AT2G31081.1	NSSExtra	Athaliana
AT2G16005.1	NSSExtra	Athaliana
AT2G03932.1	NSSExtra	Athaliana
AT2G23270.1	NSSExtra	Athaliana
AT2G19000.1	NSSExtra	Athaliana
AT2G27250.3	NSSExtra	Athaliana
AT2G34700.1	NSSExtra	Athaliana
AT2G13295.1	NSSExtra	Athaliana
AT2G42930.1	NSSExtra	Athaliana
AT2G15010.1	NSSExtra	Athaliana
AT2G37870.1	NSSExtra	Athaliana
AT2G14365.1	NSSExtra	Athaliana
AT2G36695.1	NSSExtra	Athaliana
AT2G21727.1	NSSExtra	Athaliana
AT2G23142.1	NSSExtra	Athaliana
AT2G23148.1	NSSExtra	Athaliana
AT2G19030.1	NSSExtra	Athaliana
AT2G19045.1	NSSExtra	Athaliana
AT2G22510.1	NSSExtra	Athaliana
AT2G30810.1	NSSExtra	Athaliana
AT2G05335.1	NSSExtra	Athaliana
AT2G22860.1	NSSExtra	Athaliana
AT2G05440.2	NSSExtra	Athaliana
AT2G15340.1	NSSExtra	Athaliana
AT2G14935.1	NSSExtra	Athaliana
AT2G20875.1	NSSExtra	Athaliana
AT2G33790.1	NSSExtra	Athaliana
AT2G02515.1	NSSExtra	Athaliana
AT2G27385.3	NSSExtra	Athaliana
AT2G20595.1	NSSExtra	Athaliana
AT2G33775.1	NSSExtra	Athaliana
AT2G34123.1	NSSExtra	Athaliana
AT2G19040.1	NSSExtra	Athaliana
AT2G19970.1	NSSExtra	Athaliana
AT4G32100.1	NSSExtra	Athaliana
AT4G28160.1	NSSExtra	Athaliana
AT4G25250.1	NSSExtra	Athaliana
AT4G14272.1	NSSExtra	Athaliana
AT4G30880.1	NSSExtra	Athaliana
AT4G37720.1	NSSExtra	Athaliana
AT4G08875.1	NSSExtra	Athaliana
AT4G08685.1	NSSExtra	Athaliana
AT4G32110.1	NSSExtra	Athaliana
AT4G12545.1	NSSExtra	Athaliana
AT4G30074.1	NSSExtra	Athaliana
AT4G29035.1	NSSExtra	Athaliana
AT4G15735.1	NSSExtra	Athaliana
AT4G07820.1	NSSExtra	Athaliana
AT4G12550.1	NSSExtra	Athaliana
AT4G32105.1	NSSExtra	Athaliana
AT4G37810.1	NSSExtra	Athaliana
AT4G02250.1	NSSExtra	Athaliana
AT4G33730.1	NSSExtra	Athaliana
AT4G33550.1	NSSExtra	Athaliana
AT4G16295.1	NSSExtra	Athaliana
AT4G09462.1	NSSExtra	Athaliana
AT4G15733.1	NSSExtra	Athaliana
AT4G17713.1	NSSExtra	Athaliana
AT4G30320.1	NSSExtra	Athaliana
AT4G10895.1	NSSExtra	Athaliana
AT4G21620.1	NSSExtra	Athaliana
AT4G29460.1	NSSExtra	Athaliana
AT4G14785.1	NSSExtra	Athaliana
AT4G22610.1	NSSExtra	Athaliana
AT4G20420.1	NSSExtra	Athaliana
AT1G66852.1	NSSExtra	Athaliana
AT1G13609.1	NSSExtra	Athaliana
AT1G12663.1	NSSExtra	Athaliana
AT1G43666.1	NSSExtra	Athaliana
AT1G26796.1	NSSExtra	Athaliana
AT1G68905.1	NSSExtra	Athaliana
AT1G31255.1	NSSExtra	Athaliana
AT1G49435.1	NSSExtra	Athaliana
AT1G78460.1	NSSExtra	Athaliana
AT1G62210.1	NSSExtra	Athaliana
AT1G59835.1	NSSExtra	Athaliana
AT1G35435.1	NSSExtra	Athaliana
AT1G23350.1	NSSExtra	Athaliana
AT1G13755.1	NSSExtra	Athaliana
AT1G56418.2	NSSExtra	Athaliana
AT1G50050.1	NSSExtra	Athaliana
AT1G60986.1	NSSExtra	Athaliana
AT1G12665.1	NSSExtra	Athaliana
AT1G60989.1	NSSExtra	Athaliana
AT1G70540.1	NSSExtra	Athaliana
AT1G26820.1	NSSExtra	Athaliana
AT1G72290.1	NSSExtra	Athaliana
AT1G78520.1	NSSExtra	Athaliana
AT1G10715.1	NSSExtra	Athaliana
AT1G34245.1	NSSExtra	Athaliana
AT1G34840.1	NSSExtra	Athaliana
AT1G10460.1	NSSExtra	Athaliana
AT1G78040.1	NSSExtra	Athaliana
AT1G34850.1	NSSExtra	Athaliana
AT1G62070.1	NSSExtra	Athaliana
AT1G02816.1	NSSExtra	Athaliana
AT1G62240.1	NSSExtra	Athaliana
AT1G31250.1	NSSExtra	Athaliana
AT1G02705.1	NSSExtra	Athaliana
AT1G72260.1	NSSExtra	Athaliana
AT1G07747.1	NSSExtra	Athaliana
AT1G56415.1	NSSExtra	Athaliana
AT1G66100.1	NSSExtra	Athaliana
AT1G61255.1	NSSExtra	Athaliana
AT1G60985.1	NSSExtra	Athaliana
AT1G12100.1	NSSExtra	Athaliana
AT1G76965.1	NSSExtra	Athaliana
AT1G17100.1	NSSExtra	Athaliana
AT1G66850.1	NSSExtra	Athaliana
AT1G10745.1	NSSExtra	Athaliana
AT1G19500.1	NSSExtra	Athaliana
AT1G32280.1	NSSExtra	Athaliana
AT1G50060.1	NSSExtra	Athaliana
AT1G64195.1	NSSExtra	Athaliana
AT1G47485.1	NSSExtra	Athaliana
AT1G17860.1	NSSExtra	Athaliana
AT1G69320.1	NSSExtra	Athaliana
AT1G65352.1	NSSExtra	Athaliana
AT3G45252.1	NSSExtra	Athaliana
AT3G26880.1	NSSExtra	Athaliana
AT3G24510.1	NSSExtra	Athaliana
AT3G44170.1	NSSExtra	Athaliana
AT3G25170.1	NSSExtra	Athaliana
AT3G50570.2	NSSExtra	Athaliana
AT3G53980.1	NSSExtra	Athaliana
AT3G24513.1	NSSExtra	Athaliana
AT3G07450.1	NSSExtra	Athaliana
AT3G47295.1	NSSExtra	Athaliana
AT3G04943.1	NSSExtra	Athaliana
AT3G11825.1	NSSExtra	Athaliana
AT3G61172.1	NSSExtra	Athaliana
AT3G44150.1	NSSExtra	Athaliana
AT3G10455.1	NSSExtra	Athaliana
AT3G02670.1	NSSExtra	Athaliana
AT3G11800.1	NSSExtra	Athaliana
AT3G50610.2	NSSExtra	Athaliana
AT3G61182.1	NSSExtra	Athaliana
AT3G57160.2	NSSExtra	Athaliana
AT3G24508.1	NSSExtra	Athaliana
AT3G57310.1	NSSExtra	Athaliana
AT3G16960.1	NSSExtra	Athaliana
AT3G22820.1	NSSExtra	Athaliana
AT3G49270.3	NSSExtra	Athaliana
AT3G23167.1	NSSExtra	Athaliana
AT3G01322.1	NSSExtra	Athaliana
AT3G24225.1	NSSExtra	Athaliana
AT3G49300.1	NSSExtra	Athaliana
AT3G26960.1	NSSExtra	Athaliana
AT3G22570.1	NSSExtra	Athaliana
AT3G17220.1	NSSExtra	Athaliana
AT3G23165.1	NSSExtra	Athaliana
AT3G30350.2	NSSExtra	Athaliana
AT3G01329.1	NSSExtra	Athaliana
AT3G49307.1	NSSExtra	Athaliana
AT3G43505.1	NSSExtra	Athaliana
AT5G63230.1	NSSExtra	Athaliana
AT5G55410.2	NSSExtra	Athaliana
AT5G11830.1	NSSExtra	Athaliana
AT5G22970.3	NSSExtra	Athaliana
AT5G61660.1	NSSExtra	Athaliana
AT5G48210.1	NSSExtra	Athaliana
AT5G54062.1	NSSExtra	Athaliana
AT5G01015.1	NSSExtra	Athaliana
AT5G43401.1	NSSExtra	Athaliana
AT5G46960.1	NSSExtra	Athaliana
AT5G36925.1	NSSExtra	Athaliana
AT5G66590.1	NSSExtra	Athaliana
AT5G60810.1	NSSExtra	Athaliana
AT5G38435.1	NSSExtra	Athaliana
AT5G44567.1	NSSExtra	Athaliana
AT5G26692.1	NSSExtra	Athaliana
AT5G35405.1	NSSExtra	Athaliana
AT5G62623.1	NSSExtra	Athaliana
AT5G53610.1	NSSExtra	Athaliana
AT5G51465.1	NSSExtra	Athaliana
AT5G05300.1	NSSExtra	Athaliana
AT5G41050.1	NSSExtra	Athaliana
AT5G63225.1	NSSExtra	Athaliana
AT5G58650.1	NSSExtra	Athaliana
AT5G19810.1	NSSExtra	Athaliana
AT5G46950.1	NSSExtra	Athaliana
AT5G22960.1	NSSExtra	Athaliana
AT5G62627.1	NSSExtra	Athaliana
AT5G16453.1	NSSExtra	Athaliana
AT5G58375.1	NSSExtra	Athaliana
AT5G26717.1	NSSExtra	Athaliana
AT5G60964.1	NSSExtra	Athaliana
AT5G63085.1	NSSExtra	Athaliana
AT5G38160.1	NSSExtra	Athaliana
AT5G23035.1	NSSExtra	Athaliana
AT5G44265.1	NSSExtra	Athaliana
AT5G54855.1	NSSExtra	Athaliana
AT5G55460.1	NSSExtra	Athaliana
AT5G44973.1	NSSExtra	Athaliana
AT5G48605.1	NSSExtra	Athaliana
AT5G07230.1	NSSExtra	Athaliana
AT5G20630.1	NSSExtra	Athaliana
AT5G65870.1	NSSExtra	Athaliana
AT5G51451.1	NSSExtra	Athaliana
AT5G56260.4	NSSExtra	Athaliana
AT5G38330.1	NSSExtra	Athaliana
AT5G18403.1	NSSExtra	Athaliana
AT5G61750.1	NSSExtra	Athaliana
AT5G46940.1	NSSExtra	Athaliana
AT5G60553.1	NSSExtra	Athaliana
AT5G60805.1	NSSExtra	Athaliana
AT5G67070.1	NSSExtra	Athaliana
AT5G55450.1	NSSExtra	Athaliana
AT5G59845.1	NSSExtra	Athaliana
AT5G56480.1	NSSExtra	Athaliana
AT1G26797.1	NSSExtra	Athaliana
AT1G63960.2	NSSExtra	Athaliana
AT1G63535.1	NSSExtra	Athaliana
AT3G22020.1	NSSExtra	Athaliana
AT3G58877.1	NSSExtra	Athaliana
AT5G36657.1	NSSExtra	Athaliana
evm_27.model.AmTr_v1.0_scaffold00089.70	NSSExtra	Atrichopoda
evm_27.model.AmTr_v1.0_scaffold00029.164	NSSExtra	Atrichopoda
evm_27.model.AmTr_v1.0_scaffold00029.25	NSSExtra	Atrichopoda
evm_27.model.AmTr_v1.0_scaffold00029.26	NSSExtra	Atrichopoda
evm_27.model.AmTr_v1.0_scaffold00029.151	NSSExtra	Atrichopoda
evm_27.model.AmTr_v1.0_scaffold00004.191	NSSExtra	Atrichopoda
evm_27.model.AmTr_v1.0_scaffold00404.1	NSSExtra	Atrichopoda
evm_27.model.AmTr_v1.0_scaffold00013.280	NSSExtra	Atrichopoda
evm_27.model.AmTr_v1.0_scaffold00013.221	NSSExtra	Atrichopoda
evm_27.model.AmTr_v1.0_scaffold00001.577	NSSExtra	Atrichopoda
evm_27.model.AmTr_v1.0_scaffold00185.10	NSSExtra	Atrichopoda
evm_27.model.AmTr_v1.0_scaffold00092.123	NSSExtra	Atrichopoda
evm_27.model.AmTr_v1.0_scaffold00022.284	NSSExtra	Atrichopoda
evm_27.model.AmTr_v1.0_scaffold00022.59	NSSExtra	Atrichopoda
evm_27.model.AmTr_v1.0_scaffold00110.2	NSSExtra	Atrichopoda
evm_27.model.AmTr_v1.0_scaffold00012.376	NSSExtra	Atrichopoda
evm_27.model.AmTr_v1.0_scaffold00012.348	NSSExtra	Atrichopoda
evm_27.model.AmTr_v1.0_scaffold00012.350	NSSExtra	Atrichopoda
evm_27.model.AmTr_v1.0_scaffold00012.349	NSSExtra	Atrichopoda
evm_27.model.AmTr_v1.0_scaffold00012.277	NSSExtra	Atrichopoda
evm_27.model.AmTr_v1.0_scaffold00012.374	NSSExtra	Atrichopoda
evm_27.model.AmTr_v1.0_scaffold00065.147	NSSExtra	Atrichopoda
evm_27.model.AmTr_v1.0_scaffold00065.175	NSSExtra	Atrichopoda
evm_27.model.AmTr_v1.0_scaffold00104.57	NSSExtra	Atrichopoda
evm_27.model.AmTr_v1.0_scaffold00102.5	NSSExtra	Atrichopoda
evm_27.model.AmTr_v1.0_scaffold00026.26	NSSExtra	Atrichopoda
evm_27.model.AmTr_v1.0_scaffold00165.30	NSSExtra	Atrichopoda
evm_27.model.AmTr_v1.0_scaffold00112.36	NSSExtra	Atrichopoda
evm_27.model.AmTr_v1.0_scaffold00053.98	NSSExtra	Atrichopoda
evm_27.model.AmTr_v1.0_scaffold00053.95	NSSExtra	Atrichopoda
evm_27.model.AmTr_v1.0_scaffold00078.35	NSSExtra	Atrichopoda
evm_27.model.AmTr_v1.0_scaffold00048.112	NSSExtra	Atrichopoda
evm_27.model.AmTr_v1.0_scaffold03988.1	NSSExtra	Atrichopoda
evm_27.model.AmTr_v1.0_scaffold00117.62	NSSExtra	Atrichopoda
evm_27.model.AmTr_v1.0_scaffold00440.2	NSSExtra	Atrichopoda
evm_27.model.AmTr_v1.0_scaffold00440.1	NSSExtra	Atrichopoda
evm_27.model.AmTr_v1.0_scaffold00085.44	NSSExtra	Atrichopoda
evm_27.model.AmTr_v1.0_scaffold00085.64	NSSExtra	Atrichopoda
evm_27.model.AmTr_v1.0_scaffold00030.123	NSSExtra	Atrichopoda
evm_27.model.AmTr_v1.0_scaffold00043.91	NSSExtra	Atrichopoda
evm_27.model.AmTr_v1.0_scaffold00062.125	NSSExtra	Atrichopoda
evm_27.model.AmTr_v1.0_scaffold00062.152	NSSExtra	Atrichopoda
evm_27.model.AmTr_v1.0_scaffold00062.201	NSSExtra	Atrichopoda
evm_27.model.AmTr_v1.0_scaffold00007.195	NSSExtra	Atrichopoda
evm_27.model.AmTr_v1.0_scaffold00153.28	NSSExtra	Atrichopoda
evm_27.model.AmTr_v1.0_scaffold00153.6	NSSExtra	Atrichopoda
evm_27.model.AmTr_v1.0_scaffold00153.30	NSSExtra	Atrichopoda
evm_27.model.AmTr_v1.0_scaffold00069.221	NSSExtra	Atrichopoda
evm_27.model.AmTr_v1.0_scaffold00024.90	NSSExtra	Atrichopoda
evm_27.model.AmTr_v1.0_scaffold00024.186	NSSExtra	Atrichopoda
evm_27.model.AmTr_v1.0_scaffold00095.63	NSSExtra	Atrichopoda
evm_27.model.AmTr_v1.0_scaffold00051.23	NSSExtra	Atrichopoda
evm_27.model.AmTr_v1.0_scaffold04787.1	NSSExtra	Atrichopoda
evm_27.model.AmTr_v1.0_scaffold00041.140	NSSExtra	Atrichopoda
evm_27.model.AmTr_v1.0_scaffold00041.147	NSSExtra	Atrichopoda
evm_27.model.AmTr_v1.0_scaffold00041.158	NSSExtra	Atrichopoda
evm_27.model.AmTr_v1.0_scaffold00087.28	NSSExtra	Atrichopoda
evm_27.model.AmTr_v1.0_scaffold00032.260	NSSExtra	Atrichopoda
evm_27.model.AmTr_v1.0_scaffold00032.29	NSSExtra	Atrichopoda
evm_27.model.AmTr_v1.0_scaffold00032.204	NSSExtra	Atrichopoda
evm_27.model.AmTr_v1.0_scaffold00006.270	NSSExtra	Atrichopoda
evm_27.model.AmTr_v1.0_scaffold00198.8	NSSExtra	Atrichopoda
evm_27.model.AmTr_v1.0_scaffold00011.201	NSSExtra	Atrichopoda
evm_27.model.AmTr_v1.0_scaffold00174.22	NSSExtra	Atrichopoda
evm_27.model.AmTr_v1.0_scaffold00067.154	NSSExtra	Atrichopoda
evm_27.model.AmTr_v1.0_scaffold00067.151	NSSExtra	Atrichopoda
evm_27.model.AmTr_v1.0_scaffold01364.2	NSSExtra	Atrichopoda
evm_27.model.AmTr_v1.0_scaffold00002.511	NSSExtra	Atrichopoda
evm_27.model.AmTr_v1.0_scaffold00002.452	NSSExtra	Atrichopoda
evm_27.model.AmTr_v1.0_scaffold00002.179	NSSExtra	Atrichopoda
evm_27.model.AmTr_v1.0_scaffold00002.447	NSSExtra	Atrichopoda
evm_27.model.AmTr_v1.0_scaffold00002.451	NSSExtra	Atrichopoda
evm_27.model.AmTr_v1.0_scaffold00021.69	NSSExtra	Atrichopoda
evm_27.model.AmTr_v1.0_scaffold00021.117	NSSExtra	Atrichopoda
evm_27.model.AmTr_v1.0_scaffold00054.7	NSSExtra	Atrichopoda
evm_27.model.AmTr_v1.0_scaffold00061.207	NSSExtra	Atrichopoda
evm_27.model.AmTr_v1.0_scaffold00061.97	NSSExtra	Atrichopoda
evm_27.model.AmTr_v1.0_scaffold00039.7	NSSExtra	Atrichopoda
evm_27.model.AmTr_v1.0_scaffold00003.304	NSSExtra	Atrichopoda
evm_27.model.AmTr_v1.0_scaffold00059.132	NSSExtra	Atrichopoda
evm_27.model.AmTr_v1.0_scaffold00337.2	NSSExtra	Atrichopoda
evm_27.model.AmTr_v1.0_scaffold03512.1	NSSExtra	Atrichopoda
evm_27.model.AmTr_v1.0_scaffold00077.215	NSSExtra	Atrichopoda
evm_27.model.AmTr_v1.0_scaffold00077.216	NSSExtra	Atrichopoda
evm_27.model.AmTr_v1.0_scaffold00083.36	NSSExtra	Atrichopoda
evm_27.model.AmTr_v1.0_scaffold00157.52	NSSExtra	Atrichopoda
evm_27.model.AmTr_v1.0_scaffold00157.5	NSSExtra	Atrichopoda
evm_27.model.AmTr_v1.0_scaffold00045.12	NSSExtra	Atrichopoda
evm_27.model.AmTr_v1.0_scaffold00045.340	NSSExtra	Atrichopoda
evm_27.model.AmTr_v1.0_scaffold00045.329	NSSExtra	Atrichopoda
evm_27.model.AmTr_v1.0_scaffold00045.181	NSSExtra	Atrichopoda
evm_27.model.AmTr_v1.0_scaffold00040.262	NSSExtra	Atrichopoda
evm_27.model.AmTr_v1.0_scaffold00009.61	NSSExtra	Atrichopoda
evm_27.model.AmTr_v1.0_scaffold00009.57	NSSExtra	Atrichopoda
evm_27.model.AmTr_v1.0_scaffold00009.63	NSSExtra	Atrichopoda
evm_27.model.AmTr_v1.0_scaffold00009.233	NSSExtra	Atrichopoda
evm_27.model.AmTr_v1.0_scaffold00009.64	NSSExtra	Atrichopoda
evm_27.model.AmTr_v1.0_scaffold00009.58	NSSExtra	Atrichopoda
evm_27.model.AmTr_v1.0_scaffold00328.1	NSSExtra	Atrichopoda
evm_27.model.AmTr_v1.0_scaffold00016.106	NSSExtra	Atrichopoda
evm_27.model.AmTr_v1.0_scaffold00016.204	NSSExtra	Atrichopoda
evm_27.model.AmTr_v1.0_scaffold00016.201	NSSExtra	Atrichopoda
evm_27.model.AmTr_v1.0_scaffold00017.2	NSSExtra	Atrichopoda
evm_27.model.AmTr_v1.0_scaffold00017.256	NSSExtra	Atrichopoda
evm_27.model.AmTr_v1.0_scaffold00017.203	NSSExtra	Atrichopoda
evm_27.model.AmTr_v1.0_scaffold00017.201	NSSExtra	Atrichopoda
evm_27.model.AmTr_v1.0_scaffold00017.139	NSSExtra	Atrichopoda
evm_27.model.AmTr_v1.0_scaffold00038.235	NSSExtra	Atrichopoda
evm_27.model.AmTr_v1.0_scaffold00038.158	NSSExtra	Atrichopoda
evm_27.model.AmTr_v1.0_scaffold00213.3	NSSExtra	Atrichopoda
evm_27.model.AmTr_v1.0_scaffold00213.5	NSSExtra	Atrichopoda
evm_27.model.AmTr_v1.0_scaffold00019.233	NSSExtra	Atrichopoda
evm_27.model.AmTr_v1.0_scaffold00019.410	NSSExtra	Atrichopoda
evm_27.model.AmTr_v1.0_scaffold00019.68	NSSExtra	Atrichopoda
evm_27.model.AmTr_v1.0_scaffold00019.234	NSSExtra	Atrichopoda
evm_27.model.AmTr_v1.0_scaffold00019.35	NSSExtra	Atrichopoda
evm_27.model.AmTr_v1.0_scaffold00019.114	NSSExtra	Atrichopoda
evm_27.model.AmTr_v1.0_scaffold00019.392	NSSExtra	Atrichopoda
evm_27.model.AmTr_v1.0_scaffold00162.3	NSSExtra	Atrichopoda
evm_27.model.AmTr_v1.0_scaffold00175.35	NSSExtra	Atrichopoda
evm_27.model.AmTr_v1.0_scaffold00072.93	NSSExtra	Atrichopoda
evm_27.model.AmTr_v1.0_scaffold00010.484	NSSExtra	Atrichopoda
evm_27.model.AmTr_v1.0_scaffold00010.152	NSSExtra	Atrichopoda
evm_27.model.AmTr_v1.0_scaffold00010.497	NSSExtra	Atrichopoda
evm_27.model.AmTr_v1.0_scaffold00096.13	NSSExtra	Atrichopoda
evm_27.model.AmTr_v1.0_scaffold00068.122	NSSExtra	Atrichopoda
evm_27.model.AmTr_v1.0_scaffold00111.19	NSSExtra	Atrichopoda
evm_27.model.AmTr_v1.0_scaffold00052.36	NSSExtra	Atrichopoda
evm_27.model.AmTr_v1.0_scaffold00052.34	NSSExtra	Atrichopoda
evm_27.model.AmTr_v1.0_scaffold00146.38	NSSExtra	Atrichopoda
evm_27.model.AmTr_v1.0_scaffold00182.6	NSSExtra	Atrichopoda
evm_27.model.AmTr_v1.0_scaffold00090.79	NSSExtra	Atrichopoda
evm_27.model.AmTr_v1.0_scaffold00044.108	NSSExtra	Atrichopoda
evm_27.model.AmTr_v1.0_scaffold00044.225	NSSExtra	Atrichopoda
evm_27.model.AmTr_v1.0_scaffold00044.228	NSSExtra	Atrichopoda
evm_27.model.AmTr_v1.0_scaffold00074.27	NSSExtra	Atrichopoda
evm_27.model.AmTr_v1.0_scaffold00074.12	NSSExtra	Atrichopoda
evm_27.model.AmTr_v1.0_scaffold00027.54	NSSExtra	Atrichopoda
evm_27.model.AmTr_v1.0_scaffold00080.41	NSSExtra	Atrichopoda
evm_27.model.AmTr_v1.0_scaffold00080.45	NSSExtra	Atrichopoda
evm_27.model.AmTr_v1.0_scaffold00062.86	NSSExtra	Atrichopoda
evm_27.model.AmTr_v1.0_scaffold00024.89	NSSExtra	Atrichopoda
evm_27.model.AmTr_v1.0_scaffold00002.177	NSSExtra	Atrichopoda
evm_27.model.AmTr_v1.0_scaffold00025.233	NSSExtra	Atrichopoda
evm_27.model.AmTr_v1.0_scaffold03399.3	NSSExtra	Atrichopoda
evm_27.model.AmTr_v1.0_scaffold00008.94	NSSExtra	Atrichopoda
evm_27.model.AmTr_v1.0_scaffold00016.16	NSSExtra	Atrichopoda
evm_27.model.AmTr_v1.0_scaffold00086.43	NSSExtra	Atrichopoda
evm_27.model.AmTr_v1.0_scaffold00122.8	NSSExtra	Atrichopoda
evm_27.model.AmTr_v1.0_scaffold00010.278	NSSExtra	Atrichopoda
evm_27.model.AmTr_v1.0_scaffold00023.73	NSSExtra	Atrichopoda
evm_27.model.AmTr_v1.0_scaffold00057.256	NSSExtra	Atrichopoda
Bradi2g02514.1.p	NSSExtra	Bdistachyon
Bradi2g12770.1.p	NSSExtra	Bdistachyon
Bradi2g03930.1.p	NSSExtra	Bdistachyon
Bradi2g13615.1.p	NSSExtra	Bdistachyon
Bradi2g06730.1.p	NSSExtra	Bdistachyon
Bradi2g32705.1.p	NSSExtra	Bdistachyon
Bradi2g20100.1.p	NSSExtra	Bdistachyon
Bradi2g06960.1.p	NSSExtra	Bdistachyon
Bradi2g19736.1.p	NSSExtra	Bdistachyon
Bradi2g59775.1.p	NSSExtra	Bdistachyon
Bradi2g51596.1.p	NSSExtra	Bdistachyon
Bradi2g08717.1.p	NSSExtra	Bdistachyon
Bradi2g18590.1.p	NSSExtra	Bdistachyon
Bradi2g11670.1.p	NSSExtra	Bdistachyon
Bradi2g00930.2.p	NSSExtra	Bdistachyon
Bradi2g59970.1.p	NSSExtra	Bdistachyon
Bradi2g53920.1.p	NSSExtra	Bdistachyon
Bradi2g27045.1.p	NSSExtra	Bdistachyon
Bradi2g08690.1.p	NSSExtra	Bdistachyon
Bradi2g02626.2.p	NSSExtra	Bdistachyon
Bradi2g02500.2.p	NSSExtra	Bdistachyon
Bradi2g58760.1.p	NSSExtra	Bdistachyon
Bradi2g18573.1.p	NSSExtra	Bdistachyon
Bradi2g12240.2.p	NSSExtra	Bdistachyon
Bradi2g47072.2.p	NSSExtra	Bdistachyon
Bradi2g02150.1.p	NSSExtra	Bdistachyon
Bradi2g52520.3.p	NSSExtra	Bdistachyon
Bradi2g22592.1.p	NSSExtra	Bdistachyon
Bradi2g18620.1.p	NSSExtra	Bdistachyon
Bradi2g37512.1.p	NSSExtra	Bdistachyon
Bradi2g18120.1.p	NSSExtra	Bdistachyon
Bradi2g02575.1.p	NSSExtra	Bdistachyon
Bradi2g01927.1.p	NSSExtra	Bdistachyon
Bradi2g59772.1.p	NSSExtra	Bdistachyon
Bradi2g20860.1.p	NSSExtra	Bdistachyon
Bradi2g08880.1.p	NSSExtra	Bdistachyon
Bradi2g12914.1.p	NSSExtra	Bdistachyon
Bradi2g32833.1.p	NSSExtra	Bdistachyon
Bradi2g54385.1.p	NSSExtra	Bdistachyon
Bradi2g50170.1.p	NSSExtra	Bdistachyon
Bradi2g37280.1.p	NSSExtra	Bdistachyon
Bradi2g48860.1.p	NSSExtra	Bdistachyon
Bradi2g26334.1.p	NSSExtra	Bdistachyon
Bradi2g02503.1.p	NSSExtra	Bdistachyon
Bradi2g27220.1.p	NSSExtra	Bdistachyon
Bradi4g12015.1.p	NSSExtra	Bdistachyon
Bradi4g41300.1.p	NSSExtra	Bdistachyon
Bradi4g09740.1.p	NSSExtra	Bdistachyon
Bradi4g15260.3.p	NSSExtra	Bdistachyon
Bradi4g11259.1.p	NSSExtra	Bdistachyon
Bradi4g24670.1.p	NSSExtra	Bdistachyon
Bradi4g09880.1.p	NSSExtra	Bdistachyon
Bradi4g11224.1.p	NSSExtra	Bdistachyon
Bradi4g39725.1.p	NSSExtra	Bdistachyon
Bradi4g30681.1.p	NSSExtra	Bdistachyon
Bradi4g07660.1.p	NSSExtra	Bdistachyon
Bradi4g41730.1.p	NSSExtra	Bdistachyon
Bradi4g22805.1.p	NSSExtra	Bdistachyon
Bradi4g11277.1.p	NSSExtra	Bdistachyon
Bradi4g17670.1.p	NSSExtra	Bdistachyon
Bradi4g30250.2.p	NSSExtra	Bdistachyon
Bradi4g00420.1.p	NSSExtra	Bdistachyon
Bradi4g24640.1.p	NSSExtra	Bdistachyon
Bradi4g08795.1.p	NSSExtra	Bdistachyon
Bradi4g01470.3.p	NSSExtra	Bdistachyon
Bradi4g32950.1.p	NSSExtra	Bdistachyon
Bradi4g07080.1.p	NSSExtra	Bdistachyon
Bradi4g04210.1.p	NSSExtra	Bdistachyon
Bradi4g21561.1.p	NSSExtra	Bdistachyon
Bradi4g21520.1.p	NSSExtra	Bdistachyon
Bradi4g04200.1.p	NSSExtra	Bdistachyon
Bradi4g22019.1.p	NSSExtra	Bdistachyon
Bradi4g09973.1.p	NSSExtra	Bdistachyon
Bradi4g15400.1.p	NSSExtra	Bdistachyon
Bradi4g13207.1.p	NSSExtra	Bdistachyon
Bradi4g24110.1.p	NSSExtra	Bdistachyon
Bradi4g21652.1.p	NSSExtra	Bdistachyon
Bradi4g44157.1.p	NSSExtra	Bdistachyon
Bradi4g09822.1.p	NSSExtra	Bdistachyon
Bradi4g27383.1.p	NSSExtra	Bdistachyon
Bradi4g42450.1.p	NSSExtra	Bdistachyon
Bradi4g09811.1.p	NSSExtra	Bdistachyon
Bradi4g16650.1.p	NSSExtra	Bdistachyon
Bradi4g13528.1.p	NSSExtra	Bdistachyon
Bradi4g44493.1.p	NSSExtra	Bdistachyon
Bradi4g11540.1.p	NSSExtra	Bdistachyon
Bradi4g14615.1.p	NSSExtra	Bdistachyon
Bradi1g00563.2.p	NSSExtra	Bdistachyon
Bradi1g42031.1.p	NSSExtra	Bdistachyon
Bradi1g35280.1.p	NSSExtra	Bdistachyon
Bradi1g49027.1.p	NSSExtra	Bdistachyon
Bradi1g23200.2.p	NSSExtra	Bdistachyon
Bradi1g48316.1.p	NSSExtra	Bdistachyon
Bradi1g57540.1.p	NSSExtra	Bdistachyon
Bradi1g08250.1.p	NSSExtra	Bdistachyon
Bradi1g78817.1.p	NSSExtra	Bdistachyon
Bradi1g73090.1.p	NSSExtra	Bdistachyon
Bradi1g09637.1.p	NSSExtra	Bdistachyon
Bradi1g78126.1.p	NSSExtra	Bdistachyon
Bradi1g08230.3.p	NSSExtra	Bdistachyon
Bradi1g68400.1.p	NSSExtra	Bdistachyon
Bradi1g76294.1.p	NSSExtra	Bdistachyon
Bradi1g13983.2.p	NSSExtra	Bdistachyon
Bradi1g03510.1.p	NSSExtra	Bdistachyon
Bradi1g14915.1.p	NSSExtra	Bdistachyon
Bradi1g38859.1.p	NSSExtra	Bdistachyon
Bradi1g44380.2.p	NSSExtra	Bdistachyon
Bradi1g49920.1.p	NSSExtra	Bdistachyon
Bradi1g67115.1.p	NSSExtra	Bdistachyon
Bradi1g57580.1.p	NSSExtra	Bdistachyon
Bradi1g10725.1.p	NSSExtra	Bdistachyon
Bradi1g13670.1.p	NSSExtra	Bdistachyon
Bradi1g17106.1.p	NSSExtra	Bdistachyon
Bradi1g70871.1.p	NSSExtra	Bdistachyon
Bradi1g20910.1.p	NSSExtra	Bdistachyon
Bradi1g23226.2.p	NSSExtra	Bdistachyon
Bradi1g19470.1.p	NSSExtra	Bdistachyon
Bradi1g50510.1.p	NSSExtra	Bdistachyon
Bradi1g78260.1.p	NSSExtra	Bdistachyon
Bradi1g78270.1.p	NSSExtra	Bdistachyon
Bradi1g04410.1.p	NSSExtra	Bdistachyon
Bradi1g06710.1.p	NSSExtra	Bdistachyon
Bradi1g56916.1.p	NSSExtra	Bdistachyon
Bradi1g77820.1.p	NSSExtra	Bdistachyon
Bradi1g47945.1.p	NSSExtra	Bdistachyon
Bradi1g23650.2.p	NSSExtra	Bdistachyon
Bradi1g23305.1.p	NSSExtra	Bdistachyon
Bradi1g13635.1.p	NSSExtra	Bdistachyon
Bradi1g12360.1.p	NSSExtra	Bdistachyon
Bradi1g62710.1.p	NSSExtra	Bdistachyon
Bradi1g10080.1.p	NSSExtra	Bdistachyon
Bradi1g60563.1.p	NSSExtra	Bdistachyon
Bradi1g22863.1.p	NSSExtra	Bdistachyon
Bradi1g49910.1.p	NSSExtra	Bdistachyon
Bradi1g57590.1.p	NSSExtra	Bdistachyon
Bradi1g04135.1.p	NSSExtra	Bdistachyon
Bradi1g35270.1.p	NSSExtra	Bdistachyon
Bradi1g77620.1.p	NSSExtra	Bdistachyon
Bradi1g47720.1.p	NSSExtra	Bdistachyon
Bradi1g49800.2.p	NSSExtra	Bdistachyon
Bradi1g78813.1.p	NSSExtra	Bdistachyon
Bradi1g04370.1.p	NSSExtra	Bdistachyon
Bradi1g09600.1.p	NSSExtra	Bdistachyon
Bradi1g77860.1.p	NSSExtra	Bdistachyon
Bradi1g72905.1.p	NSSExtra	Bdistachyon
Bradi1g12720.1.p	NSSExtra	Bdistachyon
Bradi1g24143.1.p	NSSExtra	Bdistachyon
Bradi1g06691.1.p	NSSExtra	Bdistachyon
Bradi1g71560.1.p	NSSExtra	Bdistachyon
Bradi1g34500.2.p	NSSExtra	Bdistachyon
Bradi1g35285.1.p	NSSExtra	Bdistachyon
Bradi1g78255.1.p	NSSExtra	Bdistachyon
Bradi1g48160.1.p	NSSExtra	Bdistachyon
Bradi1g50670.1.p	NSSExtra	Bdistachyon
Bradi1g38120.1.p	NSSExtra	Bdistachyon
Bradi1g60556.1.p	NSSExtra	Bdistachyon
Bradi1g58759.1.p	NSSExtra	Bdistachyon
Bradi1g03100.1.p	NSSExtra	Bdistachyon
Bradi1g74506.1.p	NSSExtra	Bdistachyon
Bradi1g06360.1.p	NSSExtra	Bdistachyon
Bradi5g27300.1.p	NSSExtra	Bdistachyon
Bradi5g08363.1.p	NSSExtra	Bdistachyon
Bradi5g09617.1.p	NSSExtra	Bdistachyon
Bradi5g02830.3.p	NSSExtra	Bdistachyon
Bradi5g23770.1.p	NSSExtra	Bdistachyon
Bradi5g22460.1.p	NSSExtra	Bdistachyon
Bradi5g18571.1.p	NSSExtra	Bdistachyon
Bradi5g18805.1.p	NSSExtra	Bdistachyon
Bradi5g02800.1.p	NSSExtra	Bdistachyon
Bradi5g16390.1.p	NSSExtra	Bdistachyon
Bradi5g02820.2.p	NSSExtra	Bdistachyon
Bradi5g00912.1.p	NSSExtra	Bdistachyon
Bradi5g23992.1.p	NSSExtra	Bdistachyon
Bradi5g24560.2.p	NSSExtra	Bdistachyon
Bradi5g02836.1.p	NSSExtra	Bdistachyon
Bradi5g12120.1.p	NSSExtra	Bdistachyon
Bradi5g23936.1.p	NSSExtra	Bdistachyon
Bradi5g25260.1.p	NSSExtra	Bdistachyon
Bradi3g44010.1.p	NSSExtra	Bdistachyon
Bradi3g13196.1.p	NSSExtra	Bdistachyon
Bradi3g29638.1.p	NSSExtra	Bdistachyon
Bradi3g15304.1.p	NSSExtra	Bdistachyon
Bradi3g38033.1.p	NSSExtra	Bdistachyon
Bradi3g18663.1.p	NSSExtra	Bdistachyon
Bradi3g44430.1.p	NSSExtra	Bdistachyon
Bradi3g14695.1.p	NSSExtra	Bdistachyon
Bradi3g21760.1.p	NSSExtra	Bdistachyon
Bradi3g29570.1.p	NSSExtra	Bdistachyon
Bradi3g18633.1.p	NSSExtra	Bdistachyon
Bradi3g56865.1.p	NSSExtra	Bdistachyon
Bradi3g29560.1.p	NSSExtra	Bdistachyon
Bradi3g42524.1.p	NSSExtra	Bdistachyon
Bradi3g13898.1.p	NSSExtra	Bdistachyon
Bradi3g19740.5.p	NSSExtra	Bdistachyon
Bradi3g14700.1.p	NSSExtra	Bdistachyon
Bradi3g35225.1.p	NSSExtra	Bdistachyon
Bradi3g54776.1.p	NSSExtra	Bdistachyon
Bradi3g13275.1.p	NSSExtra	Bdistachyon
Bradi3g03524.1.p	NSSExtra	Bdistachyon
Bradi3g05206.1.p	NSSExtra	Bdistachyon
Bradi3g29690.1.p	NSSExtra	Bdistachyon
Bradi3g20740.1.p	NSSExtra	Bdistachyon
Bradi3g29661.1.p	NSSExtra	Bdistachyon
Bradi3g37491.1.p	NSSExtra	Bdistachyon
Bradi3g10934.1.p	NSSExtra	Bdistachyon
Bradi3g27849.1.p	NSSExtra	Bdistachyon
Bradi3g11072.1.p	NSSExtra	Bdistachyon
Bradi3g16767.1.p	NSSExtra	Bdistachyon
Bradi3g55050.1.p	NSSExtra	Bdistachyon
Bradi3g01710.1.p	NSSExtra	Bdistachyon
Bradi3g48345.1.p	NSSExtra	Bdistachyon
Bradi3g37488.1.p	NSSExtra	Bdistachyon
Bradi3g29710.1.p	NSSExtra	Bdistachyon
Bradi3g32620.1.p	NSSExtra	Bdistachyon
Bradi3g29320.1.p	NSSExtra	Bdistachyon
Bradi3g38370.1.p	NSSExtra	Bdistachyon
Bradi3g17610.1.p	NSSExtra	Bdistachyon
Bradi3g54310.1.p	NSSExtra	Bdistachyon
Bradi3g14255.1.p	NSSExtra	Bdistachyon
Bradi3g57766.1.p	NSSExtra	Bdistachyon
Bradi3g04701.1.p	NSSExtra	Bdistachyon
Bradi3g22000.2.p	NSSExtra	Bdistachyon
Bradi3g29680.1.p	NSSExtra	Bdistachyon
Bradi3g59853.1.p	NSSExtra	Bdistachyon
Bradi3g33640.1.p	NSSExtra	Bdistachyon
Bradi3g47080.1.p	NSSExtra	Bdistachyon
Bradi3g36940.1.p	NSSExtra	Bdistachyon
Bradi3g24010.1.p	NSSExtra	Bdistachyon
Bradi3g56115.1.p	NSSExtra	Bdistachyon
Bradi3g57340.1.p	NSSExtra	Bdistachyon
Bradi3g08820.1.p	NSSExtra	Bdistachyon
Bradi2g43240.2.p	NSSExtra	Bdistachyon
Bradi2g13229.1.p	NSSExtra	Bdistachyon
Bradi2g53353.1.p	NSSExtra	Bdistachyon
Bradi2g49605.1.p	NSSExtra	Bdistachyon
Bradi4g22237.1.p	NSSExtra	Bdistachyon
Bradi4g10666.1.p	NSSExtra	Bdistachyon
Bradi4g33282.2.p	NSSExtra	Bdistachyon
Bradi4g15765.1.p	NSSExtra	Bdistachyon
Bradi4g13582.1.p	NSSExtra	Bdistachyon
Bradi1g25095.1.p	NSSExtra	Bdistachyon
Bradi1g76465.1.p	NSSExtra	Bdistachyon
Bradi1g19052.1.p	NSSExtra	Bdistachyon
Bradi1g26027.1.p	NSSExtra	Bdistachyon
Bradi3g30715.1.p	NSSExtra	Bdistachyon
Bradi3g47456.1.p	NSSExtra	Bdistachyon
Bradi3g02885.2.p	NSSExtra	Bdistachyon
Bradi3g58295.1.p	NSSExtra	Bdistachyon
Bradi3g13533.1.p	NSSExtra	Bdistachyon
Bradi3g14884.2.p	NSSExtra	Bdistachyon
Bradi3g28833.1.p	NSSExtra	Bdistachyon
Bol037904	NSSExtra	Boleraceacapitata
Bol040181	NSSExtra	Boleraceacapitata
Bol040132	NSSExtra	Boleraceacapitata
Bol021730	NSSExtra	Boleraceacapitata
Bol025257	NSSExtra	Boleraceacapitata
Bol017728	NSSExtra	Boleraceacapitata
Bol017825	NSSExtra	Boleraceacapitata
Bol005155	NSSExtra	Boleraceacapitata
Bol021626	NSSExtra	Boleraceacapitata
Bol025430	NSSExtra	Boleraceacapitata
Bol009115	NSSExtra	Boleraceacapitata
Bol027395	NSSExtra	Boleraceacapitata
Bol033302	NSSExtra	Boleraceacapitata
Bol006926	NSSExtra	Boleraceacapitata
Bol030228	NSSExtra	Boleraceacapitata
Bol039723	NSSExtra	Boleraceacapitata
Bol042427	NSSExtra	Boleraceacapitata
Bol039783	NSSExtra	Boleraceacapitata
Bol027964	NSSExtra	Boleraceacapitata
Bol027890	NSSExtra	Boleraceacapitata
Bol029470	NSSExtra	Boleraceacapitata
Bol035553	NSSExtra	Boleraceacapitata
Bol028090	NSSExtra	Boleraceacapitata
Bol028104	NSSExtra	Boleraceacapitata
Bol032733	NSSExtra	Boleraceacapitata
Bol028105	NSSExtra	Boleraceacapitata
Bol025867	NSSExtra	Boleraceacapitata
Bol013035	NSSExtra	Boleraceacapitata
Bol034345	NSSExtra	Boleraceacapitata
Bol011937	NSSExtra	Boleraceacapitata
Bol042452	NSSExtra	Boleraceacapitata
Bol042476	NSSExtra	Boleraceacapitata
Bol012471	NSSExtra	Boleraceacapitata
Bol027910	NSSExtra	Boleraceacapitata
Bol025756	NSSExtra	Boleraceacapitata
Bol024862	NSSExtra	Boleraceacapitata
Bol005318	NSSExtra	Boleraceacapitata
Bol034446	NSSExtra	Boleraceacapitata
Bol027909	NSSExtra	Boleraceacapitata
Bol020562	NSSExtra	Boleraceacapitata
Bol035644	NSSExtra	Boleraceacapitata
Bol017546	NSSExtra	Boleraceacapitata
Bol042573	NSSExtra	Boleraceacapitata
Bol025964	NSSExtra	Boleraceacapitata
Bol042485	NSSExtra	Boleraceacapitata
Bol015359	NSSExtra	Boleraceacapitata
Bol042611	NSSExtra	Boleraceacapitata
Bol030276	NSSExtra	Boleraceacapitata
Bol010094	NSSExtra	Boleraceacapitata
Bol038952	NSSExtra	Boleraceacapitata
Bol044028	NSSExtra	Boleraceacapitata
Bol043752	NSSExtra	Boleraceacapitata
Bol036293	NSSExtra	Boleraceacapitata
Bol044043	NSSExtra	Boleraceacapitata
Bol032206	NSSExtra	Boleraceacapitata
Bol038953	NSSExtra	Boleraceacapitata
Bol032457	NSSExtra	Boleraceacapitata
Bol032460	NSSExtra	Boleraceacapitata
Bol019830	NSSExtra	Boleraceacapitata
Bol019271	NSSExtra	Boleraceacapitata
Bol030377	NSSExtra	Boleraceacapitata
Bol036187	NSSExtra	Boleraceacapitata
Bol030318	NSSExtra	Boleraceacapitata
Bol032541	NSSExtra	Boleraceacapitata
Bol030376	NSSExtra	Boleraceacapitata
Bol016876	NSSExtra	Boleraceacapitata
Bol012209	NSSExtra	Boleraceacapitata
Bol006051	NSSExtra	Boleraceacapitata
Bol040744	NSSExtra	Boleraceacapitata
Bol041153	NSSExtra	Boleraceacapitata
Bol010335	NSSExtra	Boleraceacapitata
Bol007663	NSSExtra	Boleraceacapitata
Bol030814	NSSExtra	Boleraceacapitata
Bol038284	NSSExtra	Boleraceacapitata
Bol036875	NSSExtra	Boleraceacapitata
Bol009300	NSSExtra	Boleraceacapitata
Bol036837	NSSExtra	Boleraceacapitata
Bol009299	NSSExtra	Boleraceacapitata
Bol021285	NSSExtra	Boleraceacapitata
Bol012384	NSSExtra	Boleraceacapitata
Bol012374	NSSExtra	Boleraceacapitata
Bol034913	NSSExtra	Boleraceacapitata
Bol039310	NSSExtra	Boleraceacapitata
Bol039441	NSSExtra	Boleraceacapitata
Bol039435	NSSExtra	Boleraceacapitata
Bol008033	NSSExtra	Boleraceacapitata
Bol020136	NSSExtra	Boleraceacapitata
Bol024480	NSSExtra	Boleraceacapitata
Bol022833	NSSExtra	Boleraceacapitata
Bol010503	NSSExtra	Boleraceacapitata
Bol004580	NSSExtra	Boleraceacapitata
Bol031056	NSSExtra	Boleraceacapitata
Bol039440	NSSExtra	Boleraceacapitata
Bol020137	NSSExtra	Boleraceacapitata
Bol028634	NSSExtra	Boleraceacapitata
Bol020820	NSSExtra	Boleraceacapitata
Bol020821	NSSExtra	Boleraceacapitata
Bol024651	NSSExtra	Boleraceacapitata
Bol018201	NSSExtra	Boleraceacapitata
Bol024132	NSSExtra	Boleraceacapitata
Bol020150	NSSExtra	Boleraceacapitata
Bol016558	NSSExtra	Boleraceacapitata
Bol028629	NSSExtra	Boleraceacapitata
Bol033135	NSSExtra	Boleraceacapitata
Bol033171	NSSExtra	Boleraceacapitata
Bol039438	NSSExtra	Boleraceacapitata
Bol024153	NSSExtra	Boleraceacapitata
Bol037108	NSSExtra	Boleraceacapitata
Bol043174	NSSExtra	Boleraceacapitata
Bol022440	NSSExtra	Boleraceacapitata
Bol042770	NSSExtra	Boleraceacapitata
Bol005017	NSSExtra	Boleraceacapitata
Bol033634	NSSExtra	Boleraceacapitata
Bol041792	NSSExtra	Boleraceacapitata
Bol041534	NSSExtra	Boleraceacapitata
Bol024300	NSSExtra	Boleraceacapitata
Bol043049	NSSExtra	Boleraceacapitata
Bol006303	NSSExtra	Boleraceacapitata
Bol017055	NSSExtra	Boleraceacapitata
Bol033729	NSSExtra	Boleraceacapitata
Bol041555	NSSExtra	Boleraceacapitata
Bol043027	NSSExtra	Boleraceacapitata
Bol037112	NSSExtra	Boleraceacapitata
Bol043346	NSSExtra	Boleraceacapitata
Bol037065	NSSExtra	Boleraceacapitata
Bol022292	NSSExtra	Boleraceacapitata
Bol033633	NSSExtra	Boleraceacapitata
Bol012289	NSSExtra	Boleraceacapitata
Bol042379	NSSExtra	Boleraceacapitata
Bol024430	NSSExtra	Boleraceacapitata
Bol033824	NSSExtra	Boleraceacapitata
Bol016994	NSSExtra	Boleraceacapitata
Bol008619	NSSExtra	Boleraceacapitata
Bol010846	NSSExtra	Boleraceacapitata
Bol026169	NSSExtra	Boleraceacapitata
Bol026274	NSSExtra	Boleraceacapitata
Bol039887	NSSExtra	Boleraceacapitata
Bol026256	NSSExtra	Boleraceacapitata
Bol026277	NSSExtra	Boleraceacapitata
Bol023848	NSSExtra	Boleraceacapitata
Bol027738	NSSExtra	Boleraceacapitata
Bol040088	NSSExtra	Boleraceacapitata
Bol012540	NSSExtra	Boleraceacapitata
Bol040071	NSSExtra	Boleraceacapitata
Bol039828	NSSExtra	Boleraceacapitata
Bol026273	NSSExtra	Boleraceacapitata
Bol019529	NSSExtra	Boleraceacapitata
Bol013349	NSSExtra	Boleraceacapitata
Bol005226	NSSExtra	Boleraceacapitata
Bol040035	NSSExtra	Boleraceacapitata
Bol023898	NSSExtra	Boleraceacapitata
Bol023132	NSSExtra	Boleraceacapitata
Bol015812	NSSExtra	Boleraceacapitata
Bol030886	NSSExtra	Boleraceacapitata
Bol009408	NSSExtra	Boleraceacapitata
Bol019613	NSSExtra	Boleraceacapitata
Bol017989	NSSExtra	Boleraceacapitata
Bol039512	NSSExtra	Boleraceacapitata
Bol013094	NSSExtra	Boleraceacapitata
Bol017938	NSSExtra	Boleraceacapitata
Bol019723	NSSExtra	Boleraceacapitata
Bol019610	NSSExtra	Boleraceacapitata
Bol014710	NSSExtra	Boleraceacapitata
Bol029025	NSSExtra	Boleraceacapitata
Bol028500	NSSExtra	Boleraceacapitata
Bol028812	NSSExtra	Boleraceacapitata
Bol023169	NSSExtra	Boleraceacapitata
Bol044711	NSSExtra	Boleraceacapitata
Bol031417	NSSExtra	Boleraceacapitata
Bol044545	NSSExtra	Boleraceacapitata
Bol025166	NSSExtra	Boleraceacapitata
Bol044836	NSSExtra	Boleraceacapitata
Bol029117	NSSExtra	Boleraceacapitata
Bol027046	NSSExtra	Boleraceacapitata
Bol029246	NSSExtra	Boleraceacapitata
Bol007035	NSSExtra	Boleraceacapitata
Bol008020	NSSExtra	Boleraceacapitata
Bol008022	NSSExtra	Boleraceacapitata
Bol045829	NSSExtra	Boleraceacapitata
Bol006588	NSSExtra	Boleraceacapitata
Bol025204	NSSExtra	Boleraceacapitata
Bol006596	NSSExtra	Boleraceacapitata
Bol037372	NSSExtra	Boleraceacapitata
Bol027012	NSSExtra	Boleraceacapitata
Bol044668	NSSExtra	Boleraceacapitata
Bol021113	NSSExtra	Boleraceacapitata
Bol045925	NSSExtra	Boleraceacapitata
Bol021587	NSSExtra	Boleraceacapitata
Bol004833	NSSExtra	Boleraceacapitata
Bol005161	NSSExtra	Boleraceacapitata
Bol027885	NSSExtra	Boleraceacapitata
Bol012977	NSSExtra	Boleraceacapitata
Bol043623	NSSExtra	Boleraceacapitata
Bol011429	NSSExtra	Boleraceacapitata
Bol019333	NSSExtra	Boleraceacapitata
Bol011451	NSSExtra	Boleraceacapitata
Bol026941	NSSExtra	Boleraceacapitata
Bol016460	NSSExtra	Boleraceacapitata
Bol041901	NSSExtra	Boleraceacapitata
Bol005010	NSSExtra	Boleraceacapitata
Bol027668	NSSExtra	Boleraceacapitata
Bol027672	NSSExtra	Boleraceacapitata
Bol029093	NSSExtra	Boleraceacapitata
Bostr.27895s0016.1.p	NSSExtra	Bstricta
Bostr.23794s0288.1.p	NSSExtra	Bstricta
Bostr.23794s0720.1.p	NSSExtra	Bstricta
Bostr.23794s0636.1.p	NSSExtra	Bstricta
Bostr.13175s0067.1.p	NSSExtra	Bstricta
Bostr.3640s0119.1.p	NSSExtra	Bstricta
Bostr.12659s0314.1.p	NSSExtra	Bstricta
Bostr.12659s0033.1.p	NSSExtra	Bstricta
Bostr.26833s0852.1.p	NSSExtra	Bstricta
Bostr.26833s0716.1.p	NSSExtra	Bstricta
Bostr.26833s0031.1.p	NSSExtra	Bstricta
Bostr.26833s0903.1.p	NSSExtra	Bstricta
Bostr.26833s0157.1.p	NSSExtra	Bstricta
Bostr.26833s0849.1.p	NSSExtra	Bstricta
Bostr.26833s0068.1.p	NSSExtra	Bstricta
Bostr.26833s0385.1.p	NSSExtra	Bstricta
Bostr.26833s0251.1.p	NSSExtra	Bstricta
Bostr.26833s0717.1.p	NSSExtra	Bstricta
Bostr.26833s0177.1.p	NSSExtra	Bstricta
Bostr.8037s0001.1.p	NSSExtra	Bstricta
Bostr.19046s0039.1.p	NSSExtra	Bstricta
Bostr.22157s0144.1.p	NSSExtra	Bstricta
Bostr.22157s0160.1.p	NSSExtra	Bstricta
Bostr.26527s0035.1.p	NSSExtra	Bstricta
Bostr.1460s0098.1.p	NSSExtra	Bstricta
Bostr.1460s0198.1.p	NSSExtra	Bstricta
Bostr.1460s0185.1.p	NSSExtra	Bstricta
Bostr.0837s0001.1.p	NSSExtra	Bstricta
Bostr.8169s0041.1.p	NSSExtra	Bstricta
Bostr.8169s0039.1.p	NSSExtra	Bstricta
Bostr.8169s0049.1.p	NSSExtra	Bstricta
Bostr.8169s0042.1.p	NSSExtra	Bstricta
Bostr.3148s0265.1.p	NSSExtra	Bstricta
Bostr.3148s0083.1.p	NSSExtra	Bstricta
Bostr.3148s0004.1.p	NSSExtra	Bstricta
Bostr.29246s0034.1.p	NSSExtra	Bstricta
Bostr.29246s0033.1.p	NSSExtra	Bstricta
Bostr.2902s0125.1.p	NSSExtra	Bstricta
Bostr.2902s0225.1.p	NSSExtra	Bstricta
Bostr.2902s0234.1.p	NSSExtra	Bstricta
Bostr.10273s0364.1.p	NSSExtra	Bstricta
Bostr.10273s0438.1.p	NSSExtra	Bstricta
Bostr.10273s0282.1.p	NSSExtra	Bstricta
Bostr.10273s0167.1.p	NSSExtra	Bstricta
Bostr.10273s0477.1.p	NSSExtra	Bstricta
Bostr.10273s0482.1.p	NSSExtra	Bstricta
Bostr.2199s0001.1.p	NSSExtra	Bstricta
Bostr.2199s0057.1.p	NSSExtra	Bstricta
Bostr.28794s0023.1.p	NSSExtra	Bstricta
Bostr.28794s0039.1.p	NSSExtra	Bstricta
Bostr.7867s0677.1.p	NSSExtra	Bstricta
Bostr.7867s0774.1.p	NSSExtra	Bstricta
Bostr.7867s1633.1.p	NSSExtra	Bstricta
Bostr.7867s0798.1.p	NSSExtra	Bstricta
Bostr.7867s1062.1.p	NSSExtra	Bstricta
Bostr.7867s1065.1.p	NSSExtra	Bstricta
Bostr.7867s1223.1.p	NSSExtra	Bstricta
Bostr.7867s0744.1.p	NSSExtra	Bstricta
Bostr.7867s1209.1.p	NSSExtra	Bstricta
Bostr.24399s0030.1.p	NSSExtra	Bstricta
Bostr.3053s0012.1.p	NSSExtra	Bstricta
Bostr.22252s0016.1.p	NSSExtra	Bstricta
Bostr.22252s0287.1.p	NSSExtra	Bstricta
Bostr.22252s0073.1.p	NSSExtra	Bstricta
Bostr.7128s0318.1.p	NSSExtra	Bstricta
Bostr.7128s0553.1.p	NSSExtra	Bstricta
Bostr.7128s0303.1.p	NSSExtra	Bstricta
Bostr.19424s0172.1.p	NSSExtra	Bstricta
Bostr.19424s0116.1.p	NSSExtra	Bstricta
Bostr.19424s1112.1.p	NSSExtra	Bstricta
Bostr.19424s0941.1.p	NSSExtra	Bstricta
Bostr.19424s0691.1.p	NSSExtra	Bstricta
Bostr.19424s0173.1.p	NSSExtra	Bstricta
Bostr.19424s0029.1.p	NSSExtra	Bstricta
Bostr.19424s0237.1.p	NSSExtra	Bstricta
Bostr.19424s0115.1.p	NSSExtra	Bstricta
Bostr.19424s0956.1.p	NSSExtra	Bstricta
Bostr.15697s0434.1.p	NSSExtra	Bstricta
Bostr.15697s0436.1.p	NSSExtra	Bstricta
Bostr.15697s0005.1.p	NSSExtra	Bstricta
Bostr.3877s0015.1.p	NSSExtra	Bstricta
Bostr.7365s0028.1.p	NSSExtra	Bstricta
Bostr.25375s0025.1.p	NSSExtra	Bstricta
Bostr.6192s0017.1.p	NSSExtra	Bstricta
Bostr.6192s0007.1.p	NSSExtra	Bstricta
Bostr.0556s0072.1.p	NSSExtra	Bstricta
Bostr.0556s0370.1.p	NSSExtra	Bstricta
Bostr.0556s0716.1.p	NSSExtra	Bstricta
Bostr.0556s0073.1.p	NSSExtra	Bstricta
Bostr.0556s0762.1.p	NSSExtra	Bstricta
Bostr.0556s0624.1.p	NSSExtra	Bstricta
Bostr.12302s0026.1.p	NSSExtra	Bstricta
Bostr.12302s0164.1.p	NSSExtra	Bstricta
Bostr.12722s0007.1.p	NSSExtra	Bstricta
Bostr.0597s0034.1.p	NSSExtra	Bstricta
Bostr.0597s0033.1.p	NSSExtra	Bstricta
Bostr.0597s0086.1.p	NSSExtra	Bstricta
Bostr.30275s0296.1.p	NSSExtra	Bstricta
Bostr.30275s0016.1.p	NSSExtra	Bstricta
Bostr.30275s0234.1.p	NSSExtra	Bstricta
Bostr.6251s0173.1.p	NSSExtra	Bstricta
Bostr.15774s0005.1.p	NSSExtra	Bstricta
Bostr.15774s0283.1.p	NSSExtra	Bstricta
Bostr.15774s0281.1.p	NSSExtra	Bstricta
Bostr.5022s0154.1.p	NSSExtra	Bstricta
Bostr.5022s0020.1.p	NSSExtra	Bstricta
Bostr.5022s0004.1.p	NSSExtra	Bstricta
Bostr.5022s0054.1.p	NSSExtra	Bstricta
Bostr.2570s0228.1.p	NSSExtra	Bstricta
Bostr.2570s0137.1.p	NSSExtra	Bstricta
Bostr.2570s0227.1.p	NSSExtra	Bstricta
Bostr.2570s0226.1.p	NSSExtra	Bstricta
Bostr.2570s0198.1.p	NSSExtra	Bstricta
Bostr.18473s0085.1.p	NSSExtra	Bstricta
Bostr.18473s0217.1.p	NSSExtra	Bstricta
Bostr.18473s0019.1.p	NSSExtra	Bstricta
Bostr.25993s0287.1.p	NSSExtra	Bstricta
Bostr.25993s0488.1.p	NSSExtra	Bstricta
Bostr.25993s0442.1.p	NSSExtra	Bstricta
Bostr.25993s0002.1.p	NSSExtra	Bstricta
Bostr.26675s0228.1.p	NSSExtra	Bstricta
Bostr.26675s0009.1.p	NSSExtra	Bstricta
Bostr.26675s0161.1.p	NSSExtra	Bstricta
Bostr.26675s0231.1.p	NSSExtra	Bstricta
Bostr.26675s0162.1.p	NSSExtra	Bstricta
Bostr.26675s0227.1.p	NSSExtra	Bstricta
Bostr.26675s0229.1.p	NSSExtra	Bstricta
Bostr.26675s0340.1.p	NSSExtra	Bstricta
Bostr.7200s0078.1.p	NSSExtra	Bstricta
Bostr.7200s0123.1.p	NSSExtra	Bstricta
Bostr.20903s0119.1.p	NSSExtra	Bstricta
Bostr.20903s0182.1.p	NSSExtra	Bstricta
Bostr.12645s0043.1.p	NSSExtra	Bstricta
Bostr.12645s0009.1.p	NSSExtra	Bstricta
Bostr.0568s0381.1.p	NSSExtra	Bstricta
Bostr.0568s0482.1.p	NSSExtra	Bstricta
Bostr.0568s0277.1.p	NSSExtra	Bstricta
Bostr.0568s0129.1.p	NSSExtra	Bstricta
Bostr.0568s0502.1.p	NSSExtra	Bstricta
Bostr.0568s0503.1.p	NSSExtra	Bstricta
Bostr.0568s0483.1.p	NSSExtra	Bstricta
Bostr.28243s0037.1.p	NSSExtra	Bstricta
Bostr.10040s0105.1.p	NSSExtra	Bstricta
Bostr.10040s0107.1.p	NSSExtra	Bstricta
Bostr.10040s0065.1.p	NSSExtra	Bstricta
Bostr.10040s0337.1.p	NSSExtra	Bstricta
Bostr.13671s0193.1.p	NSSExtra	Bstricta
Bostr.13671s0400.1.p	NSSExtra	Bstricta
Bostr.13671s0194.1.p	NSSExtra	Bstricta
Bostr.13671s0190.1.p	NSSExtra	Bstricta
Bostr.13671s0439.1.p	NSSExtra	Bstricta
Bostr.13671s0401.1.p	NSSExtra	Bstricta
Bostr.25849s0026.1.p	NSSExtra	Bstricta
Bostr.26959s0236.1.p	NSSExtra	Bstricta
Bostr.26959s0238.1.p	NSSExtra	Bstricta
Bostr.26959s0388.1.p	NSSExtra	Bstricta
Bostr.25219s0180.1.p	NSSExtra	Bstricta
Bostr.25219s0425.1.p	NSSExtra	Bstricta
Bostr.25542s0161.1.p	NSSExtra	Bstricta
Bostr.6864s0046.1.p	NSSExtra	Bstricta
Bostr.13129s0243.1.p	NSSExtra	Bstricta
Bostr.13129s0434.1.p	NSSExtra	Bstricta
Bostr.11568s0039.1.p	NSSExtra	Bstricta
Bostr.11568s0054.1.p	NSSExtra	Bstricta
Bostr.5763s0089.1.p	NSSExtra	Bstricta
Bostr.20129s0286.1.p	NSSExtra	Bstricta
Bostr.20129s0319.1.p	NSSExtra	Bstricta
Bostr.20129s0281.1.p	NSSExtra	Bstricta
Bostr.20129s0134.1.p	NSSExtra	Bstricta
Bostr.1774s0029.1.p	NSSExtra	Bstricta
Bostr.16335s0015.1.p	NSSExtra	Bstricta
Bostr.16335s0014.1.p	NSSExtra	Bstricta
Bostr.10199s0141.1.p	NSSExtra	Bstricta
Bostr.10199s0001.1.p	NSSExtra	Bstricta
Bostr.2021s0028.1.p	NSSExtra	Bstricta
Bostr.2021s0017.1.p	NSSExtra	Bstricta
Bostr.2021s0049.1.p	NSSExtra	Bstricta
Bostr.2021s0004.1.p	NSSExtra	Bstricta
Bostr.18351s0370.1.p	NSSExtra	Bstricta
Bostr.18351s0052.1.p	NSSExtra	Bstricta
Bostr.18351s0368.1.p	NSSExtra	Bstricta
Bostr.29223s0174.1.p	NSSExtra	Bstricta
Bostr.24513s0121.1.p	NSSExtra	Bstricta
Bostr.7903s0068.1.p	NSSExtra	Bstricta
Bostr.7903s0170.1.p	NSSExtra	Bstricta
Bostr.13158s0338.1.p	NSSExtra	Bstricta
Bostr.0697s0008.1.p	NSSExtra	Bstricta
Bostr.0697s0015.1.p	NSSExtra	Bstricta
Bostr.19427s0021.1.p	NSSExtra	Bstricta
Bostr.19427s0056.1.p	NSSExtra	Bstricta
Bostr.29827s0175.1.p	NSSExtra	Bstricta
Bostr.29827s0072.1.p	NSSExtra	Bstricta
Bostr.29827s0270.1.p	NSSExtra	Bstricta
Bostr.25463s0076.1.p	NSSExtra	Bstricta
Bostr.25463s0378.1.p	NSSExtra	Bstricta
Bostr.25463s0078.1.p	NSSExtra	Bstricta
Bostr.23794s0471.1.p	NSSExtra	Bstricta
Bostr.26833s0340.1.p	NSSExtra	Bstricta
Bostr.19424s0019.1.p	NSSExtra	Bstricta
Bostr.9638s0045.1.p	NSSExtra	Bstricta
Bostr.25993s0324.1.p	NSSExtra	Bstricta
Bostr.7200s0029.1.p	NSSExtra	Bstricta
Bostr.24513s0194.1.p	NSSExtra	Bstricta
Bostr.24513s0033.1.p	NSSExtra	Bstricta
Ca_27216	NSSExtra	Carietinum
Ca_05667	NSSExtra	Carietinum
Ca_06379	NSSExtra	Carietinum
Ca_16934	NSSExtra	Carietinum
Ca_18904	NSSExtra	Carietinum
Ca_11290	NSSExtra	Carietinum
Ca_16935	NSSExtra	Carietinum
Ca_13824	NSSExtra	Carietinum
Ca_17463	NSSExtra	Carietinum
Ca_25723	NSSExtra	Carietinum
Ca_26976	NSSExtra	Carietinum
Ca_03037	NSSExtra	Carietinum
Ca_03044	NSSExtra	Carietinum
Ca_20224	NSSExtra	Carietinum
Ca_13772	NSSExtra	Carietinum
Ca_17964	NSSExtra	Carietinum
Ca_10011	NSSExtra	Carietinum
Ca_20217	NSSExtra	Carietinum
Ca_17324	NSSExtra	Carietinum
Ca_03111	NSSExtra	Carietinum
Ca_03297	NSSExtra	Carietinum
Ca_10008	NSSExtra	Carietinum
Ca_09265	NSSExtra	Carietinum
Ca_03041	NSSExtra	Carietinum
Ca_11741	NSSExtra	Carietinum
Ca_10009	NSSExtra	Carietinum
Ca_16061	NSSExtra	Carietinum
Ca_03201	NSSExtra	Carietinum
Ca_25489	NSSExtra	Carietinum
Ca_27302	NSSExtra	Carietinum
Ca_26743	NSSExtra	Carietinum
Ca_27967	NSSExtra	Carietinum
Ca_24150	NSSExtra	Carietinum
Ca_27045	NSSExtra	Carietinum
Ca_27052	NSSExtra	Carietinum
Ca_25530	NSSExtra	Carietinum
Ca_25532	NSSExtra	Carietinum
Ca_19828	NSSExtra	Carietinum
Ca_04460	NSSExtra	Carietinum
Ca_03584	NSSExtra	Carietinum
Ca_03757	NSSExtra	Carietinum
Ca_03758	NSSExtra	Carietinum
Ca_05625	NSSExtra	Carietinum
Ca_05613	NSSExtra	Carietinum
Ca_03604	NSSExtra	Carietinum
Ca_04369	NSSExtra	Carietinum
Ca_10765	NSSExtra	Carietinum
Ca_05612	NSSExtra	Carietinum
Ca_20132	NSSExtra	Carietinum
Ca_07687	NSSExtra	Carietinum
Ca_04573	NSSExtra	Carietinum
Ca_14458	NSSExtra	Carietinum
Ca_04466	NSSExtra	Carietinum
Ca_04293	NSSExtra	Carietinum
Ca_15456	NSSExtra	Carietinum
Ca_05611	NSSExtra	Carietinum
Ca_25567	NSSExtra	Carietinum
Ca_25578	NSSExtra	Carietinum
Ca_00197	NSSExtra	Carietinum
Ca_02451	NSSExtra	Carietinum
Ca_07880	NSSExtra	Carietinum
Ca_25718	NSSExtra	Carietinum
Ca_14762	NSSExtra	Carietinum
Ca_19317	NSSExtra	Carietinum
Ca_17355	NSSExtra	Carietinum
Ca_14094	NSSExtra	Carietinum
Ca_24252	NSSExtra	Carietinum
Ca_25291	NSSExtra	Carietinum
Ca_25295	NSSExtra	Carietinum
Ca_12985	NSSExtra	Carietinum
Ca_13033	NSSExtra	Carietinum
Ca_17016	NSSExtra	Carietinum
Ca_19617	NSSExtra	Carietinum
Ca_11957	NSSExtra	Carietinum
Ca_07203	NSSExtra	Carietinum
Ca_22377	NSSExtra	Carietinum
Ca_06016	NSSExtra	Carietinum
Ca_07156	NSSExtra	Carietinum
Ca_28154	NSSExtra	Carietinum
Ca_25313	NSSExtra	Carietinum
Ca_26259	NSSExtra	Carietinum
Ca_25343	NSSExtra	Carietinum
Ca_25345	NSSExtra	Carietinum
Ca_28193	NSSExtra	Carietinum
Ca_11628	NSSExtra	Carietinum
Ca_16852	NSSExtra	Carietinum
Ca_14640	NSSExtra	Carietinum
Ca_25225	NSSExtra	Carietinum
Ca_14643	NSSExtra	Carietinum
Ca_10583	NSSExtra	Carietinum
Ca_17848	NSSExtra	Carietinum
Ca_14642	NSSExtra	Carietinum
Ca_25931	NSSExtra	Carietinum
Ca_28214	NSSExtra	Carietinum
Ca_21379	NSSExtra	Carietinum
Ca_01740	NSSExtra	Carietinum
Ca_07517	NSSExtra	Carietinum
Ca_11394	NSSExtra	Carietinum
Ca_12687	NSSExtra	Carietinum
Ca_11391	NSSExtra	Carietinum
Ca_01382	NSSExtra	Carietinum
Ca_01575	NSSExtra	Carietinum
Ca_04907	NSSExtra	Carietinum
Ca_17659	NSSExtra	Carietinum
Ca_21167	NSSExtra	Carietinum
Ca_01746	NSSExtra	Carietinum
Ca_11350	NSSExtra	Carietinum
Ca_04154	NSSExtra	Carietinum
Ca_01521	NSSExtra	Carietinum
Ca_11134	NSSExtra	Carietinum
Ca_20225	NSSExtra	Carietinum
Ca_20226	NSSExtra	Carietinum
Ca_10836	NSSExtra	Carietinum
Ca_24992	NSSExtra	Carietinum
Ca_02058	NSSExtra	Carietinum
Ca_18105	NSSExtra	Carietinum
Ciclev10002638m	NSSExtra	Cclementina
Ciclev10003002m	NSSExtra	Cclementina
Ciclev10003632m	NSSExtra	Cclementina
Ciclev10002743m	NSSExtra	Cclementina
Ciclev10002619m	NSSExtra	Cclementina
Ciclev10003802m	NSSExtra	Cclementina
Ciclev10003642m	NSSExtra	Cclementina
Ciclev10006313m	NSSExtra	Cclementina
Ciclev10006461m	NSSExtra	Cclementina
Ciclev10006960m	NSSExtra	Cclementina
Ciclev10007145m	NSSExtra	Cclementina
Ciclev10007153m	NSSExtra	Cclementina
Ciclev10007093m	NSSExtra	Cclementina
Ciclev10006665m	NSSExtra	Cclementina
Ciclev10006262m	NSSExtra	Cclementina
Ciclev10006444m	NSSExtra	Cclementina
Ciclev10010457m	NSSExtra	Cclementina
Ciclev10010548m	NSSExtra	Cclementina
Ciclev10009942m	NSSExtra	Cclementina
Ciclev10010003m	NSSExtra	Cclementina
Ciclev10010357m	NSSExtra	Cclementina
Ciclev10009892m	NSSExtra	Cclementina
Ciclev10009861m	NSSExtra	Cclementina
Ciclev10009867m	NSSExtra	Cclementina
Ciclev10009333m	NSSExtra	Cclementina
Ciclev10009917m	NSSExtra	Cclementina
Ciclev10010291m	NSSExtra	Cclementina
Ciclev10009608m	NSSExtra	Cclementina
Ciclev10009728m	NSSExtra	Cclementina
Ciclev10013895m	NSSExtra	Cclementina
Ciclev10013178m	NSSExtra	Cclementina
Ciclev10012857m	NSSExtra	Cclementina
Ciclev10012786m	NSSExtra	Cclementina
Ciclev10013140m	NSSExtra	Cclementina
Ciclev10013835m	NSSExtra	Cclementina
Ciclev10013074m	NSSExtra	Cclementina
Ciclev10013233m	NSSExtra	Cclementina
Ciclev10013331m	NSSExtra	Cclementina
Ciclev10013007m	NSSExtra	Cclementina
Ciclev10026944m	NSSExtra	Cclementina
Ciclev10027458m	NSSExtra	Cclementina
Ciclev10026661m	NSSExtra	Cclementina
Ciclev10026538m	NSSExtra	Cclementina
Ciclev10026724m	NSSExtra	Cclementina
Ciclev10026660m	NSSExtra	Cclementina
Ciclev10027128m	NSSExtra	Cclementina
Ciclev10026803m	NSSExtra	Cclementina
Ciclev10026882m	NSSExtra	Cclementina
Ciclev10027106m	NSSExtra	Cclementina
Ciclev10033730m	NSSExtra	Cclementina
Ciclev10033267m	NSSExtra	Cclementina
Ciclev10032548m	NSSExtra	Cclementina
Ciclev10032668m	NSSExtra	Cclementina
Ciclev10033078m	NSSExtra	Cclementina
Ciclev10033211m	NSSExtra	Cclementina
Ciclev10032742m	NSSExtra	Cclementina
Ciclev10023139m	NSSExtra	Cclementina
Ciclev10022672m	NSSExtra	Cclementina
Ciclev10022123m	NSSExtra	Cclementina
Ciclev10022925m	NSSExtra	Cclementina
Ciclev10022153m	NSSExtra	Cclementina
Ciclev10023606m	NSSExtra	Cclementina
Ciclev10022547m	NSSExtra	Cclementina
Ciclev10023320m	NSSExtra	Cclementina
Ciclev10023144m	NSSExtra	Cclementina
Ciclev10021884m	NSSExtra	Cclementina
Ciclev10023581m	NSSExtra	Cclementina
Ciclev10024474m	NSSExtra	Cclementina
Ciclev10022783m	NSSExtra	Cclementina
Ciclev10023465m	NSSExtra	Cclementina
Ciclev10022791m	NSSExtra	Cclementina
Ciclev10021897m	NSSExtra	Cclementina
Ciclev10022156m	NSSExtra	Cclementina
Ciclev10022064m	NSSExtra	Cclementina
Ciclev10022879m	NSSExtra	Cclementina
Ciclev10023798m	NSSExtra	Cclementina
Ciclev10023550m	NSSExtra	Cclementina
Ciclev10022285m	NSSExtra	Cclementina
Ciclev10022282m	NSSExtra	Cclementina
Ciclev10022824m	NSSExtra	Cclementina
Ciclev10021887m	NSSExtra	Cclementina
Ciclev10023371m	NSSExtra	Cclementina
Ciclev10022773m	NSSExtra	Cclementina
Ciclev10022041m	NSSExtra	Cclementina
Ciclev10022211m	NSSExtra	Cclementina
Ciclev10023991m	NSSExtra	Cclementina
Ciclev10023053m	NSSExtra	Cclementina
Ciclev10029135m	NSSExtra	Cclementina
Ciclev10030085m	NSSExtra	Cclementina
Ciclev10029852m	NSSExtra	Cclementina
Ciclev10029328m	NSSExtra	Cclementina
Ciclev10030029m	NSSExtra	Cclementina
Ciclev10029597m	NSSExtra	Cclementina
Ciclev10029378m	NSSExtra	Cclementina
Ciclev10029695m	NSSExtra	Cclementina
[truncated: 58,116 more rows]
