# Supplementary material for: Diversity and conservation of plant small secreted proteins associated with arbuscular mycorrhizal symbiosis
Source: Hortic Res. 2022 Feb 19;9:uhac043. doi: 10.1093/hr/uhac043 (PMC8985099; doi:10.1093/hr/uhac043)
Supplement: Web_Material_uhac043 [file web_material_uhac043.zip › Supplementary_tables/Table S4.xlsx]

## Sheet: Table_S4
Table S4. List of all DEG induced by AMF in five species
GeneID	Log2FC	FDR	Treatment	Regulation	Speices	Symbiont
AT1G02450	3.28528	0.0485283	AMF	up	Athaliana	AMF
AT1G06360	2.49757	0.032957	AMF	up	Athaliana	AMF
AT1G09090	-1.00968	0	AMF	down	Athaliana	AMF
AT1G10680	-1.32382	0.0269794	AMF	down	Athaliana	AMF
AT1G14185	-1.24532	0.0476817	AMF	down	Athaliana	AMF
AT1G14345	1.13237	0.0114053	AMF	up	Athaliana	AMF
AT1G32450	-1.28888	0.00131408	AMF	down	Athaliana	AMF
AT1G59940	-2.7109	0.00584109	AMF	down	Athaliana	AMF
AT1G66470	-1.95873	0.0016743	AMF	down	Athaliana	AMF
AT1G68010	2.07059	0.00977287	AMF	up	Athaliana	AMF
AT1G69120	1.62358	0.000546992	AMF	up	Athaliana	AMF
AT1G74770	-1.08379	1.11e-15	AMF	down	Athaliana	AMF
AT1G80240	-2.09354	0.0117281	AMF	down	Athaliana	AMF
AT2G12646	-1.26347	0.000855715	AMF	down	Athaliana	AMF
AT2G24610	-1.22944	0.000173423	AMF	down	Athaliana	AMF
AT2G26420	-1.9541	7.21e-06	AMF	down	Athaliana	AMF
AT2G29330	-1.01619	0.0397637	AMF	down	Athaliana	AMF
AT2G36100	-1.38114	0.00110205	AMF	down	Athaliana	AMF
AT2G37700	-2.41032	0.00170948	AMF	down	Athaliana	AMF
AT2G42800	2.07415	0.0474527	AMF	up	Athaliana	AMF
AT2G45190	3.57236	0.0445179	AMF	up	Athaliana	AMF
AT3G02310	2.06944	8.19e-08	AMF	up	Athaliana	AMF
AT3G06070	-1.8352	6.22e-07	AMF	down	Athaliana	AMF
AT3G12977	-1.18376	0.000783797	AMF	down	Athaliana	AMF
AT3G25190	-1.26001	0.0210692	AMF	down	Athaliana	AMF
AT3G25597	-1.94389	0.00659186	AMF	down	Athaliana	AMF
AT3G28500	1.5732	0.0447497	AMF	up	Athaliana	AMF
AT3G28740	-1.47681	0.048768	AMF	down	Athaliana	AMF
AT3G44440	2.20087	0.00381859	AMF	up	Athaliana	AMF
AT3G58000	1.71124	0.0317668	AMF	up	Athaliana	AMF
AT4G05170	-2.73749	0.0347571	AMF	down	Athaliana	AMF
AT4G09900	1.26221	0.000673256	AMF	up	Athaliana	AMF
AT4G09965	1.59995	0.00659308	AMF	up	Athaliana	AMF
AT4G24180	-1.00646	5.8e-05	AMF	down	Athaliana	AMF
AT4G28410	-1.14723	3.89e-05	AMF	down	Athaliana	AMF
AT4G36410	-1.22439	0.00233847	AMF	down	Athaliana	AMF
AT4G37070	-1.08185	0.00103281	AMF	down	Athaliana	AMF
AT4G37850	-1.42443	0.00166841	AMF	down	Athaliana	AMF
AT5G01300	2.17054	0.00011616	AMF	up	Athaliana	AMF
AT5G03000	1.72538	0.00592033	AMF	up	Athaliana	AMF
AT5G42800	4.93235	0.00573907	AMF	up	Athaliana	AMF
AT5G45630	2.41867	0.000527161	AMF	up	Athaliana	AMF
AT5G51110	1.34613	5.44e-12	AMF	up	Athaliana	AMF
AT5G60660	-1.28616	5.84e-05	AMF	down	Athaliana	AMF
AT5G62800	2.36607	0.0313446	AMF	up	Athaliana	AMF
CsaV3_1G000060	-2.29045	7.48e-08	AMF	down	Csativus	AMF
CsaV3_1G000260	1.62582	0.0010124	AMF	up	Csativus	AMF
CsaV3_1G000470	1.62385	0.00068155	AMF	up	Csativus	AMF
CsaV3_1G000570	-2.24589	1.25e-07	AMF	down	Csativus	AMF
CsaV3_1G000580	1.36448	0.0145819	AMF	up	Csativus	AMF
CsaV3_1G000630	5.5957	0	AMF	up	Csativus	AMF
CsaV3_1G000710	-1.59548	0.00157921	AMF	down	Csativus	AMF
CsaV3_1G000720	-1.75468	0.000178601	AMF	down	Csativus	AMF
CsaV3_1G000850	1.70401	0.000250927	AMF	up	Csativus	AMF
CsaV3_1G000990	-1.36084	0.0178291	AMF	down	Csativus	AMF
CsaV3_1G001050	1.65055	0.00331502	AMF	up	Csativus	AMF
CsaV3_1G001120	2.68901	1.21e-10	AMF	up	Csativus	AMF
CsaV3_1G001180	2.76904	4.88e-11	AMF	up	Csativus	AMF
CsaV3_1G001250	1.34271	0.0241605	AMF	up	Csativus	AMF
CsaV3_1G001280	-2.39283	1.72e-08	AMF	down	Csativus	AMF
CsaV3_1G001500	1.3893	0.0152419	AMF	up	Csativus	AMF
CsaV3_1G001510	2.94745	1.91e-06	AMF	up	Csativus	AMF
CsaV3_1G001620	-2.23467	3.12e-07	AMF	down	Csativus	AMF
CsaV3_1G001640	-1.95214	1.31e-05	AMF	down	Csativus	AMF
CsaV3_1G001730	-3.55016	0	AMF	down	Csativus	AMF
CsaV3_1G001770	1.51969	0.00478562	AMF	up	Csativus	AMF
CsaV3_1G001810	3.36892	0	AMF	up	Csativus	AMF
CsaV3_1G001840	1.52072	0.00248255	AMF	up	Csativus	AMF
CsaV3_1G001860	-1.60396	0.00108805	AMF	down	Csativus	AMF
CsaV3_1G001970	-2.05	0.0191349	AMF	down	Csativus	AMF
CsaV3_1G002050	-1.34444	0.0205368	AMF	down	Csativus	AMF
CsaV3_1G002090	1.88949	1.78e-05	AMF	up	Csativus	AMF
CsaV3_1G002120	-2.69149	0.000764231	AMF	down	Csativus	AMF
CsaV3_1G002140	-1.99881	2.87e-05	AMF	down	Csativus	AMF
CsaV3_1G002190	1.80112	6.64e-05	AMF	up	Csativus	AMF
CsaV3_1G002200	1.61475	0.00127757	AMF	up	Csativus	AMF
CsaV3_1G002210	1.74191	0.00022376	AMF	up	Csativus	AMF
CsaV3_1G002260	1.32994	0.0231573	AMF	up	Csativus	AMF
CsaV3_1G002280	-1.7445	0.000471269	AMF	down	Csativus	AMF
CsaV3_1G002300	-2.74298	1.11e-08	AMF	down	Csativus	AMF
CsaV3_1G002350	1.40877	0.0145193	AMF	up	Csativus	AMF
CsaV3_1G002390	-1.65671	0.000576673	AMF	down	Csativus	AMF
CsaV3_1G002540	1.95296	8.28e-06	AMF	up	Csativus	AMF
CsaV3_1G002580	-1.75281	0.000233252	AMF	down	Csativus	AMF
CsaV3_1G002590	-1.80339	9.77e-05	AMF	down	Csativus	AMF
CsaV3_1G002630	2.00312	3.25e-06	AMF	up	Csativus	AMF
CsaV3_1G002730	1.36327	0.0229236	AMF	up	Csativus	AMF
CsaV3_1G002750	1.44785	0.00605986	AMF	up	Csativus	AMF
CsaV3_1G002840	2.70653	4.24e-06	AMF	up	Csativus	AMF
CsaV3_1G003190	-2.83107	0.000197949	AMF	down	Csativus	AMF
CsaV3_1G003210	-2.40527	3.09e-07	AMF	down	Csativus	AMF
CsaV3_1G003330	-1.73927	0.00987123	AMF	down	Csativus	AMF
CsaV3_1G003370	-1.39959	0.025828	AMF	down	Csativus	AMF
CsaV3_1G003390	2.44447	2.23e-09	AMF	up	Csativus	AMF
CsaV3_1G003400	3.05874	5.7e-11	AMF	up	Csativus	AMF
CsaV3_1G003480	2.89427	1.77e-10	AMF	up	Csativus	AMF
CsaV3_1G003540	3.15	2.11e-11	AMF	up	Csativus	AMF
CsaV3_1G003610	-2.80255	7.16e-08	AMF	down	Csativus	AMF
CsaV3_1G003620	-3.8609	0.000170035	AMF	down	Csativus	AMF
CsaV3_1G003720	11.9706	0	AMF	up	Csativus	AMF
CsaV3_1G003790	1.34718	0.018044	AMF	up	Csativus	AMF
CsaV3_1G003810	2.52474	5.77e-10	AMF	up	Csativus	AMF
CsaV3_1G003830	-1.35328	0.0190555	AMF	down	Csativus	AMF
CsaV3_1G003910	-1.36433	0.029261	AMF	down	Csativus	AMF
CsaV3_1G003950	-1.5563	0.00555085	AMF	down	Csativus	AMF
CsaV3_1G003970	1.99231	0.000128247	AMF	up	Csativus	AMF
CsaV3_1G003980	1.37105	0.0138224	AMF	up	Csativus	AMF
CsaV3_1G004010	2.29389	3.16e-08	AMF	up	Csativus	AMF
CsaV3_1G004060	6.10187	0	AMF	up	Csativus	AMF
CsaV3_1G004090	2.65614	4.28e-08	AMF	up	Csativus	AMF
CsaV3_1G004150	1.27226	0.0496369	AMF	up	Csativus	AMF
CsaV3_1G004190	1.66533	0.000841837	AMF	up	Csativus	AMF
CsaV3_1G004320	1.60227	0.00105483	AMF	up	Csativus	AMF
CsaV3_1G004330	3.47291	0	AMF	up	Csativus	AMF
CsaV3_1G004560	1.31191	0.0399846	AMF	up	Csativus	AMF
CsaV3_1G004570	3.73259	0	AMF	up	Csativus	AMF
CsaV3_1G004600	-1.44567	0.0197125	AMF	down	Csativus	AMF
CsaV3_1G004770	4.08409	0	AMF	up	Csativus	AMF
CsaV3_1G004810	2.16018	3.54e-07	AMF	up	Csativus	AMF
CsaV3_1G004870	3.65249	0	AMF	up	Csativus	AMF
CsaV3_1G005020	-1.65904	0.0442822	AMF	down	Csativus	AMF
CsaV3_1G005050	1.41296	0.00995917	AMF	up	Csativus	AMF
CsaV3_1G005160	2.08014	1.02e-06	AMF	up	Csativus	AMF
CsaV3_1G005240	2.54178	4.52e-10	AMF	up	Csativus	AMF
CsaV3_1G005280	1.30857	0.0277286	AMF	up	Csativus	AMF
CsaV3_1G005290	-1.80579	0.00590548	AMF	down	Csativus	AMF
CsaV3_1G005310	1.84079	0.000152737	AMF	up	Csativus	AMF
CsaV3_1G005350	2.34715	1.72e-08	AMF	up	Csativus	AMF
CsaV3_1G005480	1.72479	0.00611812	AMF	up	Csativus	AMF
CsaV3_1G005490	-2.20369	8.55e-07	AMF	down	Csativus	AMF
CsaV3_1G005540	-2.32953	3.29e-08	AMF	down	Csativus	AMF
CsaV3_1G005610	-2.44546	2.58e-05	AMF	down	Csativus	AMF
CsaV3_1G005630	1.83134	6.62e-05	AMF	up	Csativus	AMF
CsaV3_1G005640	-1.60183	0.0011211	AMF	down	Csativus	AMF
CsaV3_1G005740	1.82354	0.0247238	AMF	up	Csativus	AMF
CsaV3_1G005750	3.36588	0	AMF	up	Csativus	AMF
CsaV3_1G005820	1.50889	0.00592196	AMF	up	Csativus	AMF
CsaV3_1G006050	-2.09002	6.31e-06	AMF	down	Csativus	AMF
CsaV3_1G006140	2.22129	1.01e-07	AMF	up	Csativus	AMF
CsaV3_1G006200	-1.37979	0.0158208	AMF	down	Csativus	AMF
CsaV3_1G006220	-2.13238	7.05e-07	AMF	down	Csativus	AMF
CsaV3_1G006270	1.78846	8.46e-05	AMF	up	Csativus	AMF
CsaV3_1G006280	-1.54664	0.00224834	AMF	down	Csativus	AMF
CsaV3_1G006380	1.34459	0.0299497	AMF	up	Csativus	AMF
CsaV3_1G006570	-1.89246	2.51e-05	AMF	down	Csativus	AMF
CsaV3_1G006580	-1.32337	0.0352195	AMF	down	Csativus	AMF
CsaV3_1G006780	-4.6845	1.45e-10	AMF	down	Csativus	AMF
CsaV3_1G006800	-1.41822	0.0113247	AMF	down	Csativus	AMF
CsaV3_1G006850	1.70471	0.000456248	AMF	up	Csativus	AMF
CsaV3_1G006880	1.5527	0.00197712	AMF	up	Csativus	AMF
CsaV3_1G006900	1.42872	0.0079752	AMF	up	Csativus	AMF
CsaV3_1G006920	-2.2973	5.47e-06	AMF	down	Csativus	AMF
CsaV3_1G006970	1.89479	5.2e-05	AMF	up	Csativus	AMF
CsaV3_1G007010	-3.46468	1.57e-09	AMF	down	Csativus	AMF
CsaV3_1G007060	-2.32337	4.2e-08	AMF	down	Csativus	AMF
CsaV3_1G007130	8.14727	0	AMF	up	Csativus	AMF
CsaV3_1G007240	4.09127	0	AMF	up	Csativus	AMF
CsaV3_1G007250	4.67986	0	AMF	up	Csativus	AMF
CsaV3_1G007290	1.66428	0.000714695	AMF	up	Csativus	AMF
CsaV3_1G007370	-1.3345	0.0253868	AMF	down	Csativus	AMF
CsaV3_1G007390	-1.69165	0.000547732	AMF	down	Csativus	AMF
CsaV3_1G007430	3.65247	0	AMF	up	Csativus	AMF
CsaV3_1G007530	1.6229	0.000824151	AMF	up	Csativus	AMF
CsaV3_1G007570	-3.30012	5.55e-16	AMF	down	Csativus	AMF
CsaV3_1G007710	2.16403	0.00819187	AMF	up	Csativus	AMF
CsaV3_1G007820	2.52008	8.89e-07	AMF	up	Csativus	AMF
CsaV3_1G007850	2.04512	3.28e-05	AMF	up	Csativus	AMF
CsaV3_1G007870	-1.30192	0.0384213	AMF	down	Csativus	AMF
CsaV3_1G008060	1.62727	0.000995953	AMF	up	Csativus	AMF
CsaV3_1G008110	-2.09826	1.59e-06	AMF	down	Csativus	AMF
CsaV3_1G008280	-1.28647	0.0367637	AMF	down	Csativus	AMF
CsaV3_1G008320	1.5366	0.00216204	AMF	up	Csativus	AMF
CsaV3_1G008640	-1.29542	0.0337842	AMF	down	Csativus	AMF
CsaV3_1G008670	1.44741	0.00778133	AMF	up	Csativus	AMF
CsaV3_1G008700	-1.34297	0.0281988	AMF	down	Csativus	AMF
CsaV3_1G008720	1.71637	0.000534464	AMF	up	Csativus	AMF
CsaV3_1G008780	1.45035	0.00628212	AMF	up	Csativus	AMF
CsaV3_1G008910	2.17953	2.52e-07	AMF	up	Csativus	AMF
CsaV3_1G008940	1.25733	0.04469	AMF	up	Csativus	AMF
CsaV3_1G009080	-2.50395	0.00404495	AMF	down	Csativus	AMF
CsaV3_1G009090	6.54237	0	AMF	up	Csativus	AMF
CsaV3_1G009130	-2.98685	5.52e-13	AMF	down	Csativus	AMF
CsaV3_1G009260	2.08762	3.69e-06	AMF	up	Csativus	AMF
CsaV3_1G009360	4.90897	0	AMF	up	Csativus	AMF
CsaV3_1G009370	-2.03579	0.0010486	AMF	down	Csativus	AMF
CsaV3_1G009380	-1.70915	0.000804029	AMF	down	Csativus	AMF
CsaV3_1G009390	-2.52021	1.31e-07	AMF	down	Csativus	AMF
CsaV3_1G009490	-2.61565	1.69e-06	AMF	down	Csativus	AMF
CsaV3_1G009520	-2.30463	4.59e-08	AMF	down	Csativus	AMF
CsaV3_1G009540	3.26979	8.94e-12	AMF	up	Csativus	AMF
CsaV3_1G009570	1.59627	0.00106559	AMF	up	Csativus	AMF
CsaV3_1G009760	1.73826	0.0115034	AMF	up	Csativus	AMF
CsaV3_1G009840	-1.90406	3.82e-05	AMF	down	Csativus	AMF
CsaV3_1G009850	-2.0124	5.61e-06	AMF	down	Csativus	AMF
CsaV3_1G009860	-2.5249	1.17e-08	AMF	down	Csativus	AMF
CsaV3_1G009980	3.71445	0	AMF	up	Csativus	AMF
CsaV3_1G010030	1.964	0.000394792	AMF	up	Csativus	AMF
CsaV3_1G010080	5.08051	0	AMF	up	Csativus	AMF
CsaV3_1G010140	-1.36858	0.0229909	AMF	down	Csativus	AMF
CsaV3_1G010310	-2.03519	6.41e-06	AMF	down	Csativus	AMF
CsaV3_1G010330	9.19897	0	AMF	up	Csativus	AMF
CsaV3_1G010460	2.82217	2.84e-10	AMF	up	Csativus	AMF
CsaV3_1G010470	3.81309	8.8e-10	AMF	up	Csativus	AMF
CsaV3_1G010500	2.67079	4.33e-11	AMF	up	Csativus	AMF
CsaV3_1G010510	3.19904	5.61e-11	AMF	up	Csativus	AMF
CsaV3_1G010570	3.18505	1.86e-07	AMF	up	Csativus	AMF
CsaV3_1G010580	2.03284	0.000122133	AMF	up	Csativus	AMF
CsaV3_1G010610	-1.64834	0.00906006	AMF	down	Csativus	AMF
CsaV3_1G010640	-2.75122	2.38e-11	AMF	down	Csativus	AMF
CsaV3_1G010660	1.3267	0.0226463	AMF	up	Csativus	AMF
CsaV3_1G010670	-1.61386	0.00116798	AMF	down	Csativus	AMF
CsaV3_1G010700	3.04866	2.33e-14	AMF	up	Csativus	AMF
CsaV3_1G010750	-3.32649	1.92e-14	AMF	down	Csativus	AMF
CsaV3_1G010930	-1.36773	0.0161333	AMF	down	Csativus	AMF
CsaV3_1G010970	1.43924	0.0068023	AMF	up	Csativus	AMF
CsaV3_1G011020	1.49653	0.00373743	AMF	up	Csativus	AMF
CsaV3_1G011060	1.97078	9.56e-06	AMF	up	Csativus	AMF
CsaV3_1G011190	2.75968	0.00347436	AMF	up	Csativus	AMF
CsaV3_1G011200	-1.38319	0.023744	AMF	down	Csativus	AMF
CsaV3_1G011220	4.14981	0	AMF	up	Csativus	AMF
CsaV3_1G011230	3.69901	2.16e-12	AMF	up	Csativus	AMF
CsaV3_1G011250	-2.43559	0.00711145	AMF	down	Csativus	AMF
CsaV3_1G011330	-2.70148	5.69e-10	AMF	down	Csativus	AMF
CsaV3_1G011410	4.34047	1.74e-11	AMF	up	Csativus	AMF
CsaV3_1G011470	3.29084	1.11e-15	AMF	up	Csativus	AMF
CsaV3_1G011480	1.72954	0.000530198	AMF	up	Csativus	AMF
CsaV3_1G011710	-1.28504	0.037023	AMF	down	Csativus	AMF
CsaV3_1G011720	-2.23027	7.37e-07	AMF	down	Csativus	AMF
CsaV3_1G011760	-2.47031	5.29e-09	AMF	down	Csativus	AMF
CsaV3_1G011880	-1.99381	4.09e-05	AMF	down	Csativus	AMF
CsaV3_1G011900	-1.28668	0.040895	AMF	down	Csativus	AMF
CsaV3_1G011960	1.73068	0.00818134	AMF	up	Csativus	AMF
CsaV3_1G012150	-1.59926	0.00115456	AMF	down	Csativus	AMF
CsaV3_1G012290	-3.93015	2.84e-14	AMF	down	Csativus	AMF
CsaV3_1G012300	-1.52971	0.00272403	AMF	down	Csativus	AMF
CsaV3_1G012350	-1.99906	9.99e-06	AMF	down	Csativus	AMF
CsaV3_1G012410	1.4342	0.00837931	AMF	up	Csativus	AMF
CsaV3_1G012430	-1.78598	0.000104813	AMF	down	Csativus	AMF
CsaV3_1G012530	2.13721	6.52e-07	AMF	up	Csativus	AMF
CsaV3_1G012540	1.89976	1.66e-05	AMF	up	Csativus	AMF
CsaV3_1G012690	-1.42396	0.0161396	AMF	down	Csativus	AMF
CsaV3_1G012850	-1.31912	0.0356572	AMF	down	Csativus	AMF
CsaV3_1G012920	2.2768	8.77e-08	AMF	up	Csativus	AMF
CsaV3_1G012930	1.56112	0.0015765	AMF	up	Csativus	AMF
CsaV3_1G012980	2.52347	5.89e-10	AMF	up	Csativus	AMF
CsaV3_1G013050	-3.29997	3.95e-13	AMF	down	Csativus	AMF
CsaV3_1G013080	1.70174	0.000476729	AMF	up	Csativus	AMF
CsaV3_1G013130	-1.35107	0.0222137	AMF	down	Csativus	AMF
CsaV3_1G013310	-3.17697	1.33e-14	AMF	down	Csativus	AMF
CsaV3_1G013360	3.76359	0	AMF	up	Csativus	AMF
CsaV3_1G013570	1.33765	0.0267716	AMF	up	Csativus	AMF
CsaV3_1G013720	2.29532	3.45e-08	AMF	up	Csativus	AMF
CsaV3_1G013760	1.5247	0.0056472	AMF	up	Csativus	AMF
CsaV3_1G013880	1.36443	0.0191038	AMF	up	Csativus	AMF
CsaV3_1G013970	-1.43793	0.00762231	AMF	down	Csativus	AMF
CsaV3_1G014010	1.91464	2.25e-05	AMF	up	Csativus	AMF
CsaV3_1G014030	-1.26376	0.0460155	AMF	down	Csativus	AMF
CsaV3_1G014090	1.37676	0.0136961	AMF	up	Csativus	AMF
CsaV3_1G014250	-1.53175	0.0208097	AMF	down	Csativus	AMF
CsaV3_1G014380	1.29997	0.0308349	AMF	up	Csativus	AMF
CsaV3_1G014490	1.34896	0.017333	AMF	up	Csativus	AMF
CsaV3_1G014500	1.29852	0.029011	AMF	up	Csativus	AMF
CsaV3_1G014520	1.62189	0.000698024	AMF	up	Csativus	AMF
CsaV3_1G014540	-2.69973	3.73e-05	AMF	down	Csativus	AMF
CsaV3_1G014580	3.82088	0	AMF	up	Csativus	AMF
CsaV3_1G014610	1.34227	0.0325562	AMF	up	Csativus	AMF
CsaV3_1G014620	1.77214	0.0371507	AMF	up	Csativus	AMF
CsaV3_1G014650	3.17483	6.77e-15	AMF	up	Csativus	AMF
CsaV3_1G014670	4.13388	0	AMF	up	Csativus	AMF
CsaV3_1G014690	2.27453	5.64e-08	AMF	up	Csativus	AMF
CsaV3_1G014730	-1.62687	0.000915112	AMF	down	Csativus	AMF
CsaV3_1G014850	1.36695	0.0223014	AMF	up	Csativus	AMF
CsaV3_1G014920	1.74979	0.000149068	AMF	up	Csativus	AMF
CsaV3_1G014960	10.4119	0	AMF	up	Csativus	AMF
CsaV3_1G014970	2.37625	0.0123709	AMF	up	Csativus	AMF
CsaV3_1G015100	-1.77539	0.000226895	AMF	down	Csativus	AMF
CsaV3_1G015130	3.0166	7.52e-12	AMF	up	Csativus	AMF
CsaV3_1G015140	-3.81509	4.3e-08	AMF	down	Csativus	AMF
CsaV3_1G015290	1.74889	0.00054675	AMF	up	Csativus	AMF
CsaV3_1G015650	2.38023	6.84e-09	AMF	up	Csativus	AMF
CsaV3_1G015730	1.49576	0.00360656	AMF	up	Csativus	AMF
CsaV3_1G015750	2.99973	0.000416057	AMF	up	Csativus	AMF
CsaV3_1G017150	1.29195	0.0359479	AMF	up	Csativus	AMF
CsaV3_1G017190	-1.95774	9.89e-06	AMF	down	Csativus	AMF
CsaV3_1G017200	1.75098	0.00471287	AMF	up	Csativus	AMF
CsaV3_1G017310	6.98337	0	AMF	up	Csativus	AMF
CsaV3_1G017330	-2.13409	0.00330689	AMF	down	Csativus	AMF
CsaV3_1G019500	-2.65014	0.000234874	AMF	down	Csativus	AMF
CsaV3_1G019510	1.39643	0.0163039	AMF	up	Csativus	AMF
CsaV3_1G022880	1.33893	0.0202048	AMF	up	Csativus	AMF
CsaV3_1G022970	1.44622	0.0117656	AMF	up	Csativus	AMF
CsaV3_1G022990	-1.31181	0.030975	AMF	down	Csativus	AMF
CsaV3_1G023020	-1.31871	0.0269309	AMF	down	Csativus	AMF
CsaV3_1G024170	-1.87681	6.83e-05	AMF	down	Csativus	AMF
CsaV3_1G024290	1.37939	0.0165886	AMF	up	Csativus	AMF
CsaV3_1G024390	1.37474	0.0131483	AMF	up	Csativus	AMF
CsaV3_1G024440	8.66405	0	AMF	up	Csativus	AMF
CsaV3_1G025470	-1.35408	0.0185486	AMF	down	Csativus	AMF
CsaV3_1G025520	-1.6247	0.000939091	AMF	down	Csativus	AMF
CsaV3_1G025530	-1.93932	0.00695928	AMF	down	Csativus	AMF
CsaV3_1G026650	1.85299	0.000108492	AMF	up	Csativus	AMF
CsaV3_1G026750	1.43591	0.0321296	AMF	up	Csativus	AMF
CsaV3_1G026760	3.75613	1.78e-14	AMF	up	Csativus	AMF
CsaV3_1G026770	3.93933	6.86e-14	AMF	up	Csativus	AMF
CsaV3_1G026780	2.97461	8.12e-11	AMF	up	Csativus	AMF
CsaV3_1G027990	-1.87013	3.33e-05	AMF	down	Csativus	AMF
CsaV3_1G028390	2.40512	4.89e-09	AMF	up	Csativus	AMF
CsaV3_1G028460	1.24998	0.0484235	AMF	up	Csativus	AMF
CsaV3_1G028520	7.22987	0	AMF	up	Csativus	AMF
CsaV3_1G028560	1.29846	0.0303931	AMF	up	Csativus	AMF
CsaV3_1G028630	5.52647	0	AMF	up	Csativus	AMF
CsaV3_1G028780	-1.39548	0.0221737	AMF	down	Csativus	AMF
CsaV3_1G028840	1.68739	0.000298613	AMF	up	Csativus	AMF
CsaV3_1G028920	-1.91149	2.8e-05	AMF	down	Csativus	AMF
CsaV3_1G028940	-1.36662	0.0168718	AMF	down	Csativus	AMF
CsaV3_1G029110	1.80007	9.76e-05	AMF	up	Csativus	AMF
CsaV3_1G029140	1.99842	3.5e-06	AMF	up	Csativus	AMF
CsaV3_1G029230	2.35747	3.54e-07	AMF	up	Csativus	AMF
CsaV3_1G029240	7.31802	0	AMF	up	Csativus	AMF
CsaV3_1G029310	3.90041	0	AMF	up	Csativus	AMF
CsaV3_1G029320	1.48603	0.00451972	AMF	up	Csativus	AMF
CsaV3_1G029330	-1.88672	0.000260382	AMF	down	Csativus	AMF
CsaV3_1G029370	-1.70186	0.00222042	AMF	down	Csativus	AMF
CsaV3_1G029420	2.65689	4.88e-11	AMF	up	Csativus	AMF
CsaV3_1G029430	2.69095	5.17e-06	AMF	up	Csativus	AMF
CsaV3_1G029440	1.8013	0.00935493	AMF	up	Csativus	AMF
CsaV3_1G029490	1.56017	0.00321089	AMF	up	Csativus	AMF
CsaV3_1G029820	3.5016	7.32e-10	AMF	up	Csativus	AMF
CsaV3_1G029840	6.17313	0	AMF	up	Csativus	AMF
CsaV3_1G030010	2.83504	7.82e-10	AMF	up	Csativus	AMF
CsaV3_1G030030	5.38658	0	AMF	up	Csativus	AMF
CsaV3_1G030150	5.25086	0	AMF	up	Csativus	AMF
CsaV3_1G030190	10.1873	0	AMF	up	Csativus	AMF
CsaV3_1G030210	9.09227	0	AMF	up	Csativus	AMF
CsaV3_1G030250	-1.70659	0.000916075	AMF	down	Csativus	AMF
CsaV3_1G030370	1.3796	0.0174017	AMF	up	Csativus	AMF
CsaV3_1G030390	-1.58588	0.00149155	AMF	down	Csativus	AMF
CsaV3_1G030620	-1.62206	0.00229382	AMF	down	Csativus	AMF
CsaV3_1G030670	-4.99977	0	AMF	down	Csativus	AMF
CsaV3_1G030700	-4.99644	0	AMF	down	Csativus	AMF
CsaV3_1G030730	1.7536	0.000132206	AMF	up	Csativus	AMF
CsaV3_1G030830	2.66647	5.35e-11	AMF	up	Csativus	AMF
CsaV3_1G031000	7.06834	0	AMF	up	Csativus	AMF
CsaV3_1G031040	-1.49104	0.00448302	AMF	down	Csativus	AMF
CsaV3_1G031070	-2.00378	0.000478927	AMF	down	Csativus	AMF
CsaV3_1G031080	5.16002	0	AMF	up	Csativus	AMF
CsaV3_1G031090	-1.58339	0.00642883	AMF	down	Csativus	AMF
CsaV3_1G031130	2.12227	7.11e-07	AMF	up	Csativus	AMF
CsaV3_1G031200	-3.52971	0	AMF	down	Csativus	AMF
CsaV3_1G031210	4.80273	0	AMF	up	Csativus	AMF
CsaV3_1G031220	3.8939	0	AMF	up	Csativus	AMF
CsaV3_1G031240	-2.79183	0.0404477	AMF	down	Csativus	AMF
CsaV3_1G031250	2.91196	4.08e-13	AMF	up	Csativus	AMF
CsaV3_1G031310	-1.84737	4.55e-05	AMF	down	Csativus	AMF
CsaV3_1G031420	2.19248	1.81e-07	AMF	up	Csativus	AMF
CsaV3_1G031450	3.12366	9.4e-14	AMF	up	Csativus	AMF
CsaV3_1G031460	1.87057	6.08e-05	AMF	up	Csativus	AMF
CsaV3_1G031470	3.10026	1.35e-12	AMF	up	Csativus	AMF
CsaV3_1G031480	2.44871	2.05e-09	AMF	up	Csativus	AMF
CsaV3_1G031590	2.32023	1.27e-06	AMF	up	Csativus	AMF
CsaV3_1G031620	-3.29957	6.77e-15	AMF	down	Csativus	AMF
CsaV3_1G031650	-1.99332	5.81e-06	AMF	down	Csativus	AMF
CsaV3_1G032020	1.7861	8.11e-05	AMF	up	Csativus	AMF
CsaV3_1G032040	-1.4365	0.00804079	AMF	down	Csativus	AMF
CsaV3_1G032110	2.94004	1.52e-12	AMF	up	Csativus	AMF
CsaV3_1G032130	-1.76763	0.000389607	AMF	down	Csativus	AMF
CsaV3_1G032180	2.31969	2.28e-08	AMF	up	Csativus	AMF
CsaV3_1G032190	1.35632	0.015918	AMF	up	Csativus	AMF
CsaV3_1G032300	3.02457	3.64e-14	AMF	up	Csativus	AMF
CsaV3_1G032330	1.59008	0.00155735	AMF	up	Csativus	AMF
CsaV3_1G032390	-2.72628	1.39e-10	AMF	down	Csativus	AMF
CsaV3_1G032460	-1.30145	0.0317543	AMF	down	Csativus	AMF
CsaV3_1G032490	-1.78807	0.000110091	AMF	down	Csativus	AMF
CsaV3_1G032500	4.35097	0	AMF	up	Csativus	AMF
CsaV3_1G032580	1.33935	0.0319545	AMF	up	Csativus	AMF
CsaV3_1G032810	1.60338	0.000942018	AMF	up	Csativus	AMF
CsaV3_1G032850	1.36915	0.0280972	AMF	up	Csativus	AMF
CsaV3_1G032860	-3.28367	2.06e-13	AMF	down	Csativus	AMF
CsaV3_1G032880	-1.31133	0.0286203	AMF	down	Csativus	AMF
CsaV3_1G032920	1.75573	0.000466885	AMF	up	Csativus	AMF
CsaV3_1G032940	4.12808	0	AMF	up	Csativus	AMF
CsaV3_1G032980	3.99351	0	AMF	up	Csativus	AMF
CsaV3_1G033050	-1.91088	2.15e-05	AMF	down	Csativus	AMF
CsaV3_1G033070	-1.75808	0.00325092	AMF	down	Csativus	AMF
CsaV3_1G033150	2.25297	9.45e-08	AMF	up	Csativus	AMF
CsaV3_1G033200	2.02936	0.000278237	AMF	up	Csativus	AMF
CsaV3_1G033370	-1.62515	0.000860533	AMF	down	Csativus	AMF
CsaV3_1G033470	2.44422	2.19e-07	AMF	up	Csativus	AMF
CsaV3_1G033490	-2.74645	2.09e-09	AMF	down	Csativus	AMF
CsaV3_1G033500	-1.54923	0.0024722	AMF	down	Csativus	AMF
CsaV3_1G033520	2.21275	2.48e-07	AMF	up	Csativus	AMF
CsaV3_1G033600	1.63842	0.000840512	AMF	up	Csativus	AMF
CsaV3_1G033630	1.31156	0.0433015	AMF	up	Csativus	AMF
CsaV3_1G033680	1.91862	1.16e-05	AMF	up	Csativus	AMF
CsaV3_1G033690	-2.56343	5.88e-10	AMF	down	Csativus	AMF
CsaV3_1G033700	4.4316	3.66e-09	AMF	up	Csativus	AMF
CsaV3_1G033760	1.33393	0.0203557	AMF	up	Csativus	AMF
CsaV3_1G033780	5.3944	0	AMF	up	Csativus	AMF
CsaV3_1G033830	1.41805	0.0101647	AMF	up	Csativus	AMF
CsaV3_1G033850	1.42549	0.00938503	AMF	up	Csativus	AMF
CsaV3_1G034040	1.43888	0.0063853	AMF	up	Csativus	AMF
CsaV3_1G034070	-1.77625	0.000126511	AMF	down	Csativus	AMF
CsaV3_1G034100	-1.44049	0.00757245	AMF	down	Csativus	AMF
CsaV3_1G034120	-4.0153	8.44e-07	AMF	down	Csativus	AMF
CsaV3_1G034230	1.94036	0.00121162	AMF	up	Csativus	AMF
CsaV3_1G034280	-1.42902	0.00833097	AMF	down	Csativus	AMF
CsaV3_1G034550	2.19393	8.06e-06	AMF	up	Csativus	AMF
CsaV3_1G035720	-3.536	5.55e-16	AMF	down	Csativus	AMF
CsaV3_1G035780	1.74581	0.000422262	AMF	up	Csativus	AMF
CsaV3_1G035790	1.89967	1.55e-05	AMF	up	Csativus	AMF
CsaV3_1G035800	1.33613	0.0197751	AMF	up	Csativus	AMF
CsaV3_1G035810	2.21094	1.27e-07	AMF	up	Csativus	AMF
CsaV3_1G035820	1.8896	2.63e-05	AMF	up	Csativus	AMF
CsaV3_1G035830	1.50433	0.00299561	AMF	up	Csativus	AMF
CsaV3_1G036060	1.66574	0.000444212	AMF	up	Csativus	AMF
CsaV3_1G036080	3.13102	1.78e-10	AMF	up	Csativus	AMF
CsaV3_1G036140	-1.30083	0.0318136	AMF	down	Csativus	AMF
CsaV3_1G036150	2.84744	8.22e-10	AMF	up	Csativus	AMF
CsaV3_1G036260	3.37513	5.05e-09	AMF	up	Csativus	AMF
CsaV3_1G036270	-3.59672	2.73e-12	AMF	down	Csativus	AMF
CsaV3_1G036420	-3.65107	0	AMF	down	Csativus	AMF
CsaV3_1G036520	2.07393	1.63e-06	AMF	up	Csativus	AMF
CsaV3_1G036540	1.83586	3.85e-05	AMF	up	Csativus	AMF
CsaV3_1G036750	2.49922	7.56e-09	AMF	up	Csativus	AMF
CsaV3_1G036840	1.51012	0.00302485	AMF	up	Csativus	AMF
CsaV3_1G036910	3.12977	6.77e-15	AMF	up	Csativus	AMF
CsaV3_1G036950	1.60668	0.00124029	AMF	up	Csativus	AMF
CsaV3_1G036980	1.41598	0.00828125	AMF	up	Csativus	AMF
CsaV3_1G037030	4.12447	0	AMF	up	Csativus	AMF
CsaV3_1G037070	-2.0628	2.34e-06	AMF	down	Csativus	AMF
CsaV3_1G037080	5.8559	0	AMF	up	Csativus	AMF
CsaV3_1G037160	-2.14796	2.91e-05	AMF	down	Csativus	AMF
CsaV3_1G037280	3.21564	4.87e-14	AMF	up	Csativus	AMF
CsaV3_1G037510	3.72249	0	AMF	up	Csativus	AMF
CsaV3_1G037540	4.21977	0	AMF	up	Csativus	AMF
CsaV3_1G037550	2.37682	7.25e-09	AMF	up	Csativus	AMF
CsaV3_1G037590	-1.44745	0.0184465	AMF	down	Csativus	AMF
CsaV3_1G037650	-1.62083	0.000970916	AMF	down	Csativus	AMF
CsaV3_1G037660	-2.09731	9.16e-06	AMF	down	Csativus	AMF
CsaV3_1G037930	3.41461	2.56e-12	AMF	up	Csativus	AMF
CsaV3_1G037940	-1.60266	0.00135583	AMF	down	Csativus	AMF
CsaV3_1G038020	-1.57051	0.00167397	AMF	down	Csativus	AMF
CsaV3_1G038050	-1.83025	5.75e-05	AMF	down	Csativus	AMF
CsaV3_1G038210	1.37546	0.0172908	AMF	up	Csativus	AMF
CsaV3_1G038270	-2.76739	1.02e-08	AMF	down	Csativus	AMF
CsaV3_1G038350	-1.63481	0.0248924	AMF	down	Csativus	AMF
CsaV3_1G038470	4.14005	0	AMF	up	Csativus	AMF
CsaV3_1G038510	-2.31953	4.35e-05	AMF	down	Csativus	AMF
CsaV3_1G038530	-3.24664	5.65e-14	AMF	down	Csativus	AMF
CsaV3_1G038700	-2.51994	3.31e-09	AMF	down	Csativus	AMF
CsaV3_1G038820	1.62105	0.000969746	AMF	up	Csativus	AMF
CsaV3_1G038880	1.27676	0.0370388	AMF	up	Csativus	AMF
CsaV3_1G038910	1.87203	0.00198247	AMF	up	Csativus	AMF
CsaV3_1G039000	-3.13575	0.000107628	AMF	down	Csativus	AMF
CsaV3_1G039070	1.36785	0.0150662	AMF	up	Csativus	AMF
CsaV3_1G039330	-1.87159	8.98e-05	AMF	down	Csativus	AMF
CsaV3_1G039350	-2.05516	4.4e-06	AMF	down	Csativus	AMF
CsaV3_1G039380	-1.44088	0.0093553	AMF	down	Csativus	AMF
CsaV3_1G039550	-4.55827	0	AMF	down	Csativus	AMF
CsaV3_1G039720	-1.8327	8.27e-05	AMF	down	Csativus	AMF
CsaV3_1G039920	-2.92176	7.04e-09	AMF	down	Csativus	AMF
CsaV3_1G040060	-1.26377	0.0467373	AMF	down	Csativus	AMF
CsaV3_1G040160	1.57504	0.0171678	AMF	up	Csativus	AMF
CsaV3_1G040190	1.84909	3.83e-05	AMF	up	Csativus	AMF
CsaV3_1G040370	2.1051	1.41e-06	AMF	up	Csativus	AMF
CsaV3_1G040410	-2.44272	5.63e-09	AMF	down	Csativus	AMF
CsaV3_1G040470	-1.50066	0.00382702	AMF	down	Csativus	AMF
CsaV3_1G040600	1.31165	0.0459677	AMF	up	Csativus	AMF
CsaV3_1G040650	2.73071	1.28e-11	AMF	up	Csativus	AMF
CsaV3_1G040670	1.89501	1.64e-05	AMF	up	Csativus	AMF
CsaV3_1G040750	-2.08495	1.47e-06	AMF	down	Csativus	AMF
CsaV3_1G040830	-1.30036	0.0498612	AMF	down	Csativus	AMF
CsaV3_1G040860	-1.73787	0.0236132	AMF	down	Csativus	AMF
CsaV3_1G040990	1.74297	0.000156049	AMF	up	Csativus	AMF
CsaV3_1G041300	-2.32696	3.22e-08	AMF	down	Csativus	AMF
CsaV3_1G041310	-1.32837	0.0333508	AMF	down	Csativus	AMF
CsaV3_1G041440	-3.55488	0	AMF	down	Csativus	AMF
CsaV3_1G041570	-1.70386	0.000325419	AMF	down	Csativus	AMF
CsaV3_1G041670	1.7564	0.000131329	AMF	up	Csativus	AMF
CsaV3_1G041800	1.49504	0.0171007	AMF	up	Csativus	AMF
CsaV3_1G042050	1.43793	0.00934065	AMF	up	Csativus	AMF
CsaV3_1G042080	-1.52038	0.00327112	AMF	down	Csativus	AMF
CsaV3_1G042120	1.53977	0.00322776	AMF	up	Csativus	AMF
CsaV3_1G042190	2.72522	5.81e-10	AMF	up	Csativus	AMF
CsaV3_1G042310	4.78999	0	AMF	up	Csativus	AMF
CsaV3_1G042340	-1.36695	0.0423017	AMF	down	Csativus	AMF
CsaV3_1G042350	2.74219	1.36e-11	AMF	up	Csativus	AMF
CsaV3_1G042450	1.53041	0.00349082	AMF	up	Csativus	AMF
CsaV3_1G042470	1.36809	0.0205973	AMF	up	Csativus	AMF
CsaV3_1G042500	2.73421	1.07e-11	AMF	up	Csativus	AMF
CsaV3_1G042650	2.01448	0.000152838	AMF	up	Csativus	AMF
CsaV3_1G042660	2.40568	5.58e-09	AMF	up	Csativus	AMF
CsaV3_1G042710	2.03685	6.42e-06	AMF	up	Csativus	AMF
CsaV3_1G042990	-1.5471	0.0021898	AMF	down	Csativus	AMF
CsaV3_1G043130	-3.39287	0.000455314	AMF	down	Csativus	AMF
CsaV3_1G043170	-1.68272	0.000502258	AMF	down	Csativus	AMF
CsaV3_1G043320	1.50019	0.00404912	AMF	up	Csativus	AMF
CsaV3_1G043400	3.20547	5.41e-05	AMF	up	Csativus	AMF
CsaV3_1G043560	1.61778	0.000735571	AMF	up	Csativus	AMF
CsaV3_1G043640	1.5634	0.0014516	AMF	up	Csativus	AMF
CsaV3_1G043710	-2.94309	1.94e-07	AMF	down	Csativus	AMF
CsaV3_1G043740	1.86368	8.41e-05	AMF	up	Csativus	AMF
CsaV3_1G043750	2.74261	1.07e-11	AMF	up	Csativus	AMF
CsaV3_1G043790	-1.51535	0.00593292	AMF	down	Csativus	AMF
CsaV3_1G043810	1.40918	0.009713	AMF	up	Csativus	AMF
CsaV3_1G043840	1.49599	0.00333987	AMF	up	Csativus	AMF
CsaV3_1G043980	1.2772	0.035909	AMF	up	Csativus	AMF
CsaV3_1G044020	1.3063	0.0470825	AMF	up	Csativus	AMF
CsaV3_1G044030	4.71608	0	AMF	up	Csativus	AMF
CsaV3_1G044120	3.19001	2.22e-15	AMF	up	Csativus	AMF
CsaV3_1G044380	-1.52407	0.0028622	AMF	down	Csativus	AMF
CsaV3_1G044460	5.11577	0	AMF	up	Csativus	AMF
CsaV3_1G044500	2.13315	5.69e-07	AMF	up	Csativus	AMF
CsaV3_1G044640	-1.36705	0.0161994	AMF	down	Csativus	AMF
CsaV3_1G044840	8.33307	0	AMF	up	Csativus	AMF
CsaV3_1G044920	-1.80292	8.52e-05	AMF	down	Csativus	AMF
CsaV3_1G045050	2.23281	4.57e-07	AMF	up	Csativus	AMF
CsaV3_1G045090	-1.38631	0.0253491	AMF	down	Csativus	AMF
CsaV3_1G045160	-1.3327	0.0397369	AMF	down	Csativus	AMF
CsaV3_1G045300	-1.59999	0.0011531	AMF	down	Csativus	AMF
CsaV3_1G045390	1.45609	0.00759363	AMF	up	Csativus	AMF
CsaV3_1G045430	-3.32269	9.99e-16	AMF	down	Csativus	AMF
CsaV3_1G045650	1.70526	0.000330036	AMF	up	Csativus	AMF
CsaV3_1G045780	2.70171	2.01e-11	AMF	up	Csativus	AMF
CsaV3_1G045790	-1.78047	0.000266185	AMF	down	Csativus	AMF
CsaV3_1G045800	-1.47725	0.00503428	AMF	down	Csativus	AMF
CsaV3_1G045860	3.67692	0	AMF	up	Csativus	AMF
CsaV3_1G046070	1.67458	0.000351486	AMF	up	Csativus	AMF
CsaV3_1G046290	3.45671	0.000248399	AMF	up	Csativus	AMF
CsaV3_1G046440	-2.28261	8.31e-08	AMF	down	Csativus	AMF
CsaV3_1G046530	-1.69388	0.000398987	AMF	down	Csativus	AMF
CsaV3_1G046670	-1.55109	0.0248113	AMF	down	Csativus	AMF
CsaV3_1G046680	-2.10083	1.32e-06	AMF	down	Csativus	AMF
CsaV3_1G046760	2.68527	2.82e-11	AMF	up	Csativus	AMF
CsaV3_2G001290	1.61182	0.00104436	AMF	up	Csativus	AMF
CsaV3_2G001370	1.61496	0.0173361	AMF	up	Csativus	AMF
CsaV3_2G001440	2.8082	0.0371651	AMF	up	Csativus	AMF
CsaV3_2G001480	-1.46584	0.0055408	AMF	down	Csativus	AMF
CsaV3_2G001650	-1.71228	0.000278727	AMF	down	Csativus	AMF
CsaV3_2G001720	-1.65718	0.000606243	AMF	down	Csativus	AMF
CsaV3_2G001750	3.0987	1.27e-13	AMF	up	Csativus	AMF
CsaV3_2G001760	1.54114	0.00191034	AMF	up	Csativus	AMF
CsaV3_2G001820	-2.5584	2.5e-09	AMF	down	Csativus	AMF
CsaV3_2G001940	-2.77852	7.47e-11	AMF	down	Csativus	AMF
CsaV3_2G001980	-4.54388	0	AMF	down	Csativus	AMF
CsaV3_2G002110	1.39082	0.0117315	AMF	up	Csativus	AMF
CsaV3_2G002300	2.2127	1.64e-07	AMF	up	Csativus	AMF
CsaV3_2G002310	1.85229	3.47e-05	AMF	up	Csativus	AMF
CsaV3_2G002350	1.93111	1.49e-05	AMF	up	Csativus	AMF
CsaV3_2G002420	1.51585	0.00311279	AMF	up	Csativus	AMF
CsaV3_2G002520	1.86585	3.58e-05	AMF	up	Csativus	AMF
CsaV3_2G002580	-2.45444	4.14e-07	AMF	down	Csativus	AMF
CsaV3_2G002620	-1.58782	0.00367998	AMF	down	Csativus	AMF
CsaV3_2G002710	4.15287	0	AMF	up	Csativus	AMF
CsaV3_2G002720	2.21187	5.67e-07	AMF	up	Csativus	AMF
CsaV3_2G002780	-1.46482	0.0106334	AMF	down	Csativus	AMF
CsaV3_2G002890	-2.16091	8.04e-07	AMF	down	Csativus	AMF
CsaV3_2G003000	1.7309	0.000191179	AMF	up	Csativus	AMF
CsaV3_2G003220	1.67774	0.000498257	AMF	up	Csativus	AMF
CsaV3_2G003300	1.61143	0.0012086	AMF	up	Csativus	AMF
CsaV3_2G003400	-1.54363	0.00291688	AMF	down	Csativus	AMF
CsaV3_2G003410	4.22471	0	AMF	up	Csativus	AMF
CsaV3_2G003460	-1.46059	0.00714279	AMF	down	Csativus	AMF
CsaV3_2G003530	2.30928	3.45e-08	AMF	up	Csativus	AMF
CsaV3_2G003540	1.55305	0.032035	AMF	up	Csativus	AMF
CsaV3_2G003610	-1.97126	9.36e-06	AMF	down	Csativus	AMF
CsaV3_2G003620	-2.08138	1.54e-06	AMF	down	Csativus	AMF
CsaV3_2G003630	-2.47103	6.99e-09	AMF	down	Csativus	AMF
CsaV3_2G003650	2.35626	1.06e-08	AMF	up	Csativus	AMF
CsaV3_2G003740	-2.00452	5.64e-06	AMF	down	Csativus	AMF
CsaV3_2G003820	3.07439	4.34e-11	AMF	up	Csativus	AMF
CsaV3_2G003890	1.56137	0.0015979	AMF	up	Csativus	AMF
CsaV3_2G003910	-1.34959	0.0220929	AMF	down	Csativus	AMF
CsaV3_2G003930	2.01494	0.000706725	AMF	up	Csativus	AMF
CsaV3_2G003950	-1.89075	2.55e-05	AMF	down	Csativus	AMF
CsaV3_2G004030	-1.54547	0.00546997	AMF	down	Csativus	AMF
CsaV3_2G004070	5.59254	0	AMF	up	Csativus	AMF
CsaV3_2G004100	2.09909	2.43e-06	AMF	up	Csativus	AMF
CsaV3_2G004130	-3.51432	0	AMF	down	Csativus	AMF
CsaV3_2G004190	1.68961	0.00029099	AMF	up	Csativus	AMF
CsaV3_2G004210	1.50015	0.0203178	AMF	up	Csativus	AMF
CsaV3_2G004430	-2.91104	0.0188686	AMF	down	Csativus	AMF
CsaV3_2G004530	2.16835	2.59e-07	AMF	up	Csativus	AMF
CsaV3_2G004830	-1.30534	0.035583	AMF	down	Csativus	AMF
CsaV3_2G004840	-1.98038	7.8e-06	AMF	down	Csativus	AMF
CsaV3_2G004870	1.32191	0.0336535	AMF	up	Csativus	AMF
CsaV3_2G004900	-1.34089	0.0221133	AMF	down	Csativus	AMF
CsaV3_2G004950	-1.53354	0.00583344	AMF	down	Csativus	AMF
CsaV3_2G004990	-2.50587	1.58e-09	AMF	down	Csativus	AMF
CsaV3_2G005010	-2.63502	1.72e-10	AMF	down	Csativus	AMF
CsaV3_2G005040	1.32522	0.0292312	AMF	up	Csativus	AMF
CsaV3_2G005190	1.99025	4.83e-06	AMF	up	Csativus	AMF
CsaV3_2G006420	1.63017	0.00135159	AMF	up	Csativus	AMF
CsaV3_2G006440	3.29218	2.22e-16	AMF	up	Csativus	AMF
CsaV3_2G006520	-1.3883	0.0350781	AMF	down	Csativus	AMF
CsaV3_2G006570	1.65036	0.00706965	AMF	up	Csativus	AMF
CsaV3_2G006590	1.51043	0.00318944	AMF	up	Csativus	AMF
CsaV3_2G006660	1.72231	0.00537375	AMF	up	Csativus	AMF
CsaV3_2G006690	-1.53027	0.00336726	AMF	down	Csativus	AMF
CsaV3_2G006800	1.42609	0.0207346	AMF	up	Csativus	AMF
CsaV3_2G006900	1.51668	0.00533324	AMF	up	Csativus	AMF
CsaV3_2G007090	2.43736	2.56e-09	AMF	up	Csativus	AMF
CsaV3_2G007190	1.49114	0.00451154	AMF	up	Csativus	AMF
CsaV3_2G007240	-1.84793	0.00392934	AMF	down	Csativus	AMF
CsaV3_2G007290	-2.39771	3.47e-05	AMF	down	Csativus	AMF
CsaV3_2G007400	11.5238	0	AMF	up	Csativus	AMF
CsaV3_2G007580	2.27202	5.48e-08	AMF	up	Csativus	AMF
CsaV3_2G007680	1.28334	0.0444307	AMF	up	Csativus	AMF
CsaV3_2G007750	-3.45726	0	AMF	down	Csativus	AMF
CsaV3_2G007760	-2.6371	1.79e-10	AMF	down	Csativus	AMF
CsaV3_2G007910	2.06172	0.0014764	AMF	up	Csativus	AMF
CsaV3_2G007960	2.69038	2.52e-08	AMF	up	Csativus	AMF
CsaV3_2G008030	-2.83388	3.61e-11	AMF	down	Csativus	AMF
CsaV3_2G008050	1.5442	0.00695598	AMF	up	Csativus	AMF
CsaV3_2G008060	2.28238	4.64e-08	AMF	up	Csativus	AMF
CsaV3_2G008190	2.0013	0.00333796	AMF	up	Csativus	AMF
CsaV3_2G008220	1.81691	0.000203241	AMF	up	Csativus	AMF
CsaV3_2G008260	1.67171	0.000535682	AMF	up	Csativus	AMF
CsaV3_2G008280	-1.38301	0.0138226	AMF	down	Csativus	AMF
CsaV3_2G008330	-1.65035	0.000634066	AMF	down	Csativus	AMF
CsaV3_2G008430	2.81371	2.97e-06	AMF	up	Csativus	AMF
CsaV3_2G008550	-1.93549	0.000819115	AMF	down	Csativus	AMF
CsaV3_2G008610	-3.03552	8.12e-06	AMF	down	Csativus	AMF
CsaV3_2G008710	3.46523	4.97e-13	AMF	up	Csativus	AMF
CsaV3_2G008820	-2.30818	4.97e-08	AMF	down	Csativus	AMF
CsaV3_2G009070	1.76272	0.000154835	AMF	up	Csativus	AMF
CsaV3_2G009080	-1.79196	0.000136065	AMF	down	Csativus	AMF
CsaV3_2G009140	3.85771	0	AMF	up	Csativus	AMF
CsaV3_2G009170	2.67092	1.14e-09	AMF	up	Csativus	AMF
CsaV3_2G009180	1.83898	4.17e-05	AMF	up	Csativus	AMF
CsaV3_2G009420	2.42752	4.98e-09	AMF	up	Csativus	AMF
CsaV3_2G009650	1.50426	0.0144032	AMF	up	Csativus	AMF
CsaV3_2G009690	2.48397	1.52e-09	AMF	up	Csativus	AMF
CsaV3_2G009860	-1.34944	0.0260282	AMF	down	Csativus	AMF
CsaV3_2G010060	3.2387	4.44e-16	AMF	up	Csativus	AMF
CsaV3_2G010090	-1.61404	0.00444772	AMF	down	Csativus	AMF
CsaV3_2G010180	1.4263	0.00766436	AMF	up	Csativus	AMF
CsaV3_2G010200	3.5016	7.32e-10	AMF	up	Csativus	AMF
CsaV3_2G010460	1.68565	0.000343535	AMF	up	Csativus	AMF
CsaV3_2G010560	1.37415	0.0158197	AMF	up	Csativus	AMF
CsaV3_2G010580	8.64657	0	AMF	up	Csativus	AMF
CsaV3_2G010600	1.68519	0.0114874	AMF	up	Csativus	AMF
CsaV3_2G010610	2.19069	0.00148966	AMF	up	Csativus	AMF
CsaV3_2G010680	-1.61131	0.00133084	AMF	down	Csativus	AMF
CsaV3_2G010740	1.85747	5.89e-05	AMF	up	Csativus	AMF
CsaV3_2G010810	1.84062	8.81e-05	AMF	up	Csativus	AMF
CsaV3_2G010850	-2.30027	1.07e-06	AMF	down	Csativus	AMF
CsaV3_2G010860	-2.09475	1.72e-06	AMF	down	Csativus	AMF
CsaV3_2G010870	2.10784	3.46e-06	AMF	up	Csativus	AMF
CsaV3_2G010880	2.07909	1.51e-06	AMF	up	Csativus	AMF
CsaV3_2G010910	-1.99096	2.01e-05	AMF	down	Csativus	AMF
CsaV3_2G010990	-1.36312	0.0190037	AMF	down	Csativus	AMF
CsaV3_2G011110	1.65268	0.0004781	AMF	up	Csativus	AMF
CsaV3_2G011280	3.16859	0.00289573	AMF	up	Csativus	AMF
CsaV3_2G011320	1.37499	0.0165617	AMF	up	Csativus	AMF
CsaV3_2G011370	1.39095	0.01288	AMF	up	Csativus	AMF
CsaV3_2G011460	-1.43565	0.00866342	AMF	down	Csativus	AMF
CsaV3_2G011540	-1.99632	5.53e-05	AMF	down	Csativus	AMF
CsaV3_2G011660	2.46863	5.38e-09	AMF	up	Csativus	AMF
CsaV3_2G011740	1.31133	0.0491711	AMF	up	Csativus	AMF
CsaV3_2G011920	2.60366	0.00183542	AMF	up	Csativus	AMF
CsaV3_2G012040	-1.27268	0.0416642	AMF	down	Csativus	AMF
CsaV3_2G012120	-1.69814	0.000407645	AMF	down	Csativus	AMF
CsaV3_2G012230	-2.30817	1.12e-07	AMF	down	Csativus	AMF
CsaV3_2G012270	-2.90838	1.43e-05	AMF	down	Csativus	AMF
CsaV3_2G012330	-1.52642	0.00513784	AMF	down	Csativus	AMF
CsaV3_2G012550	3.20138	0.0230258	AMF	up	Csativus	AMF
CsaV3_2G012660	3.09729	1.11e-08	AMF	up	Csativus	AMF
CsaV3_2G012810	-1.57608	0.00291726	AMF	down	Csativus	AMF
CsaV3_2G012830	-1.38997	0.0129029	AMF	down	Csativus	AMF
CsaV3_2G012840	-2.72585	3.24e-11	AMF	down	Csativus	AMF
CsaV3_2G012870	1.73452	0.000204769	AMF	up	Csativus	AMF
CsaV3_2G012880	-3.23688	5.09e-09	AMF	down	Csativus	AMF
CsaV3_2G012950	-1.55309	0.00251013	AMF	down	Csativus	AMF
CsaV3_2G012980	1.74546	0.000136618	AMF	up	Csativus	AMF
CsaV3_2G013060	3.32517	0	AMF	up	Csativus	AMF
CsaV3_2G013080	1.64338	0.000721573	AMF	up	Csativus	AMF
CsaV3_2G013090	1.46021	0.00836649	AMF	up	Csativus	AMF
CsaV3_2G013100	2.70955	1.37e-10	AMF	up	Csativus	AMF
CsaV3_2G013110	2.1008	0.00952152	AMF	up	Csativus	AMF
CsaV3_2G013160	1.48303	0.00681504	AMF	up	Csativus	AMF
CsaV3_2G013210	2.40525	4.39e-09	AMF	up	Csativus	AMF
CsaV3_2G013270	-1.70842	0.000301611	AMF	down	Csativus	AMF
CsaV3_2G013400	1.53657	0.00207159	AMF	up	Csativus	AMF
CsaV3_2G013530	-1.58768	0.00132662	AMF	down	Csativus	AMF
CsaV3_2G013650	-1.75914	0.000232704	AMF	down	Csativus	AMF
CsaV3_2G013750	-1.68682	0.000415184	AMF	down	Csativus	AMF
CsaV3_2G013760	-1.52714	0.0171135	AMF	down	Csativus	AMF
CsaV3_2G013770	1.6442	0.000556542	AMF	up	Csativus	AMF
CsaV3_2G013780	2.93305	2.26e-13	AMF	up	Csativus	AMF
CsaV3_2G014030	-1.80945	8.85e-05	AMF	down	Csativus	AMF
CsaV3_2G014090	1.76708	0.000126993	AMF	up	Csativus	AMF
CsaV3_2G014140	-2.09565	1.45e-06	AMF	down	Csativus	AMF
CsaV3_2G014170	-1.41388	0.011254	AMF	down	Csativus	AMF
CsaV3_2G014190	-2.37272	1.64e-08	AMF	down	Csativus	AMF
CsaV3_2G014240	-1.56667	0.00226355	AMF	down	Csativus	AMF
CsaV3_2G014260	2.50519	1.63e-09	AMF	up	Csativus	AMF
CsaV3_2G014320	-1.75136	0.000221704	AMF	down	Csativus	AMF
CsaV3_2G014360	-2.60026	7.33e-10	AMF	down	Csativus	AMF
CsaV3_2G014550	4.2655	0	AMF	up	Csativus	AMF
CsaV3_2G014600	-2.5288	4.56e-09	AMF	down	Csativus	AMF
CsaV3_2G014630	-1.62006	0.00107161	AMF	down	Csativus	AMF
CsaV3_2G014700	-1.31213	0.0284269	AMF	down	Csativus	AMF
CsaV3_2G014740	3.15805	8.66e-15	AMF	up	Csativus	AMF
CsaV3_2G014800	3.48801	1.14e-11	AMF	up	Csativus	AMF
CsaV3_2G014900	-1.4796	0.00500009	AMF	down	Csativus	AMF
CsaV3_2G014920	1.30712	0.0338221	AMF	up	Csativus	AMF
CsaV3_2G014930	-3.38439	3.53e-11	AMF	down	Csativus	AMF
CsaV3_2G014980	-1.56919	0.00166044	AMF	down	Csativus	AMF
CsaV3_2G014990	2.44376	2.85e-09	AMF	up	Csativus	AMF
CsaV3_2G015180	-1.3709	0.0454074	AMF	down	Csativus	AMF
CsaV3_2G015430	1.26099	0.0491658	AMF	up	Csativus	AMF
CsaV3_2G015450	2.74686	0.00128601	AMF	up	Csativus	AMF
CsaV3_2G015640	1.88812	3.55e-05	AMF	up	Csativus	AMF
CsaV3_2G015700	1.67729	0.000372585	AMF	up	Csativus	AMF
CsaV3_2G015850	1.83589	3.89e-05	AMF	up	Csativus	AMF
CsaV3_2G015860	2.38065	2.8e-07	AMF	up	Csativus	AMF
CsaV3_2G015910	2.39551	7.78e-09	AMF	up	Csativus	AMF
CsaV3_2G016000	2.18066	4.8e-07	AMF	up	Csativus	AMF
CsaV3_2G016090	-2.23883	1.35e-07	AMF	down	Csativus	AMF
CsaV3_2G016110	2.72789	6.61e-11	AMF	up	Csativus	AMF
CsaV3_2G016220	-1.29279	0.0463194	AMF	down	Csativus	AMF
CsaV3_2G016260	3.31024	9.13e-07	AMF	up	Csativus	AMF
CsaV3_2G016320	3.42293	0	AMF	up	Csativus	AMF
CsaV3_2G016480	2.82457	1.88e-12	AMF	up	Csativus	AMF
CsaV3_2G016510	-1.54523	0.0107894	AMF	down	Csativus	AMF
CsaV3_2G016520	-1.8474	9.92e-05	AMF	down	Csativus	AMF
CsaV3_2G016540	-4.29164	0	AMF	down	Csativus	AMF
CsaV3_2G016550	1.64314	0.000540982	AMF	up	Csativus	AMF
CsaV3_2G016620	2.62281	0.0102927	AMF	up	Csativus	AMF
CsaV3_2G016810	-1.99195	0.00346393	AMF	down	Csativus	AMF
CsaV3_2G016890	-1.91843	1.81e-05	AMF	down	Csativus	AMF
CsaV3_2G016920	2.36977	1.35e-08	AMF	up	Csativus	AMF
CsaV3_2G016960	7.07544	0	AMF	up	Csativus	AMF
CsaV3_2G016990	3.83712	5.48e-06	AMF	up	Csativus	AMF
CsaV3_2G017020	1.59591	0.0393956	AMF	up	Csativus	AMF
CsaV3_2G017170	5.38497	9.99e-16	AMF	up	Csativus	AMF
CsaV3_2G017250	2.05152	1.55e-06	AMF	up	Csativus	AMF
CsaV3_2G017290	1.715	0.000213554	AMF	up	Csativus	AMF
CsaV3_2G017320	2.2054	1.45e-07	AMF	up	Csativus	AMF
CsaV3_2G017330	2.68873	2.57e-11	AMF	up	Csativus	AMF
CsaV3_2G017340	1.82756	0.00015544	AMF	up	Csativus	AMF
CsaV3_2G017360	2.28691	8.73e-06	AMF	up	Csativus	AMF
CsaV3_2G017390	3.51773	2.22e-16	AMF	up	Csativus	AMF
CsaV3_2G017400	2.07334	1.1e-06	AMF	up	Csativus	AMF
CsaV3_2G017410	5.46911	0	AMF	up	Csativus	AMF
CsaV3_2G017460	-1.83581	6.46e-05	AMF	down	Csativus	AMF
CsaV3_2G017500	-2.34679	2.3e-08	AMF	down	Csativus	AMF
CsaV3_2G017610	3.3339	9.72e-13	AMF	up	Csativus	AMF
CsaV3_2G017630	2.8487	1.72e-12	AMF	up	Csativus	AMF
CsaV3_2G017720	1.46059	0.00713947	AMF	up	Csativus	AMF
CsaV3_2G017730	1.82342	5.88e-05	AMF	up	Csativus	AMF
CsaV3_2G017840	3.05401	6.1e-13	AMF	up	Csativus	AMF
CsaV3_2G017880	2.66989	0.00715797	AMF	up	Csativus	AMF
CsaV3_2G017980	1.66651	0.000537453	AMF	up	Csativus	AMF
CsaV3_2G018000	-1.48572	0.00442706	AMF	down	Csativus	AMF
CsaV3_2G018040	1.93554	0.000117926	AMF	up	Csativus	AMF
CsaV3_2G018100	-5.90707	0	AMF	down	Csativus	AMF
CsaV3_2G018170	-2.32491	8.18e-08	AMF	down	Csativus	AMF
CsaV3_2G018220	-1.70717	0.00382132	AMF	down	Csativus	AMF
CsaV3_2G019410	-1.38907	0.046086	AMF	down	Csativus	AMF
CsaV3_2G019430	-3.28	1.23e-11	AMF	down	Csativus	AMF
CsaV3_2G019490	-4.16672	1.41e-07	AMF	down	Csativus	AMF
CsaV3_2G019550	-1.73666	0.000204317	AMF	down	Csativus	AMF
CsaV3_2G019740	1.85653	5.38e-05	AMF	up	Csativus	AMF
CsaV3_2G019820	1.84165	3.88e-05	AMF	up	Csativus	AMF
CsaV3_2G020830	2.99973	0.000416057	AMF	up	Csativus	AMF
CsaV3_2G021030	1.32371	0.0230128	AMF	up	Csativus	AMF
CsaV3_2G021040	2.87487	0.0242662	AMF	up	Csativus	AMF
CsaV3_2G021090	-1.77384	0.000123358	AMF	down	Csativus	AMF
CsaV3_2G024220	-1.84807	6.25e-05	AMF	down	Csativus	AMF
CsaV3_2G024320	2.30414	3.5e-08	AMF	up	Csativus	AMF
CsaV3_2G024430	1.79896	0.000156446	AMF	up	Csativus	AMF
CsaV3_2G024520	-1.32608	0.0257877	AMF	down	Csativus	AMF
CsaV3_2G024570	1.65671	0.000734209	AMF	up	Csativus	AMF
CsaV3_2G024590	2.26762	6.82e-08	AMF	up	Csativus	AMF
CsaV3_2G024620	1.88555	2.31e-05	AMF	up	Csativus	AMF
CsaV3_2G024720	1.91914	1.42e-05	AMF	up	Csativus	AMF
CsaV3_2G024730	1.86366	2.59e-05	AMF	up	Csativus	AMF
CsaV3_2G024770	1.46463	0.0135319	AMF	up	Csativus	AMF
CsaV3_2G024790	2.49849	1.45e-09	AMF	up	Csativus	AMF
CsaV3_2G024930	3.94624	0	AMF	up	Csativus	AMF
CsaV3_2G024970	1.59041	0.0291049	AMF	up	Csativus	AMF
CsaV3_2G025000	-1.25452	0.049926	AMF	down	Csativus	AMF
CsaV3_2G025090	3.19515	3e-15	AMF	up	Csativus	AMF
CsaV3_2G025140	-1.64101	0.000705675	AMF	down	Csativus	AMF
CsaV3_2G025150	-2.07298	2.14e-06	AMF	down	Csativus	AMF
CsaV3_2G025200	4.74837	0	AMF	up	Csativus	AMF
CsaV3_2G025210	2.21344	2.29e-05	AMF	up	Csativus	AMF
CsaV3_2G025220	3.23001	6.66e-16	AMF	up	Csativus	AMF
CsaV3_2G025310	1.41921	0.014673	AMF	up	Csativus	AMF
CsaV3_2G025400	1.99394	4.25e-06	AMF	up	Csativus	AMF
CsaV3_2G025430	2.23963	8.78e-08	AMF	up	Csativus	AMF
CsaV3_2G025510	2.56178	5.1e-09	AMF	up	Csativus	AMF
CsaV3_2G025540	-1.49126	0.0062697	AMF	down	Csativus	AMF
CsaV3_2G025590	-1.40063	0.0125281	AMF	down	Csativus	AMF
CsaV3_2G025670	1.49127	0.00688177	AMF	up	Csativus	AMF
CsaV3_2G025820	-2.77136	1.41e-11	AMF	down	Csativus	AMF
CsaV3_2G025840	2.14975	3.36e-07	AMF	up	Csativus	AMF
CsaV3_2G025870	-1.96487	1.49e-05	AMF	down	Csativus	AMF
CsaV3_2G025880	2.17296	2.53e-07	AMF	up	Csativus	AMF
CsaV3_2G025900	-1.62402	0.000878252	AMF	down	Csativus	AMF
CsaV3_2G026040	1.48645	0.00392253	AMF	up	Csativus	AMF
CsaV3_2G026290	-1.60248	0.00124864	AMF	down	Csativus	AMF
CsaV3_2G026310	4.2532	0	AMF	up	Csativus	AMF
CsaV3_2G026320	1.87942	5.09e-05	AMF	up	Csativus	AMF
CsaV3_2G026330	2.24013	2.09e-05	AMF	up	Csativus	AMF
CsaV3_2G026360	1.44767	0.00580045	AMF	up	Csativus	AMF
CsaV3_2G026390	1.25869	0.0432576	AMF	up	Csativus	AMF
CsaV3_2G026520	2.40689	1.04e-07	AMF	up	Csativus	AMF
CsaV3_2G026540	-1.50321	0.00380684	AMF	down	Csativus	AMF
CsaV3_2G026590	1.71365	0.00030834	AMF	up	Csativus	AMF
CsaV3_2G026600	-1.63438	0.00484588	AMF	down	Csativus	AMF
CsaV3_2G026670	1.27182	0.0489572	AMF	up	Csativus	AMF
CsaV3_2G027830	1.74977	0.00018966	AMF	up	Csativus	AMF
CsaV3_2G027840	-1.8558	4.8e-05	AMF	down	Csativus	AMF
CsaV3_2G027880	1.40182	0.0099254	AMF	up	Csativus	AMF
CsaV3_2G027910	1.8699	2.4e-05	AMF	up	Csativus	AMF
CsaV3_2G027970	-3.37811	4.02e-07	AMF	down	Csativus	AMF
CsaV3_2G028000	1.53744	0.00552278	AMF	up	Csativus	AMF
CsaV3_2G028170	2.19019	1.7e-07	AMF	up	Csativus	AMF
CsaV3_2G028270	1.93885	1.55e-05	AMF	up	Csativus	AMF
CsaV3_2G028330	2.33001	2.87e-08	AMF	up	Csativus	AMF
CsaV3_2G028350	4.10501	0	AMF	up	Csativus	AMF
CsaV3_2G028370	1.73716	0.000210826	AMF	up	Csativus	AMF
CsaV3_2G028390	1.8092	0.000142393	AMF	up	Csativus	AMF
CsaV3_2G028400	1.43044	0.0117101	AMF	up	Csativus	AMF
CsaV3_2G028410	1.75104	0.00012978	AMF	up	Csativus	AMF
CsaV3_2G028550	-1.28118	0.0390568	AMF	down	Csativus	AMF
CsaV3_2G028670	-1.46383	0.00572299	AMF	down	Csativus	AMF
CsaV3_2G028760	1.39481	0.0156898	AMF	up	Csativus	AMF
CsaV3_2G028820	1.96416	7.44e-06	AMF	up	Csativus	AMF
CsaV3_2G028840	2.55535	1.14e-07	AMF	up	Csativus	AMF
CsaV3_2G028910	-2.68814	2.43e-10	AMF	down	Csativus	AMF
CsaV3_2G028920	-2.14435	2.53e-06	AMF	down	Csativus	AMF
CsaV3_2G028950	-1.8588	0.00185582	AMF	down	Csativus	AMF
CsaV3_2G028970	-3.71992	0	AMF	down	Csativus	AMF
CsaV3_2G029110	3.62249	0	AMF	up	Csativus	AMF
CsaV3_2G029220	-2.09931	0.0476187	AMF	down	Csativus	AMF
CsaV3_2G029300	2.85464	1.25e-12	AMF	up	Csativus	AMF
CsaV3_2G029400	4.46318	0	AMF	up	Csativus	AMF
CsaV3_2G029560	-1.42063	0.0116573	AMF	down	Csativus	AMF
CsaV3_2G029650	1.52515	0.00291057	AMF	up	Csativus	AMF
CsaV3_2G029770	2.17997	4.29e-07	AMF	up	Csativus	AMF
CsaV3_2G029830	-1.28501	0.0370973	AMF	down	Csativus	AMF
CsaV3_2G029840	5.60324	0	AMF	up	Csativus	AMF
CsaV3_2G029990	3.01175	8.57e-14	AMF	up	Csativus	AMF
CsaV3_2G030040	2.57261	2.8e-10	AMF	up	Csativus	AMF
CsaV3_2G030150	1.38821	0.0124415	AMF	up	Csativus	AMF
CsaV3_2G030220	-1.48405	0.00461465	AMF	down	Csativus	AMF
CsaV3_2G030250	1.56414	0.00143886	AMF	up	Csativus	AMF
CsaV3_2G030260	1.37965	0.0166277	AMF	up	Csativus	AMF
CsaV3_2G030320	-3.21705	3.11e-15	AMF	down	Csativus	AMF
CsaV3_2G030340	-1.33344	0.0230243	AMF	down	Csativus	AMF
CsaV3_2G030450	-1.3207	0.0299887	AMF	down	Csativus	AMF
CsaV3_2G030540	-1.92708	0.000304065	AMF	down	Csativus	AMF
CsaV3_2G030600	-2.68774	0.00202717	AMF	down	Csativus	AMF
CsaV3_2G030660	-3.08824	3.02e-10	AMF	down	Csativus	AMF
CsaV3_2G030690	-3.0179	1.73e-13	AMF	down	Csativus	AMF
CsaV3_2G030790	1.91162	2.25e-05	AMF	up	Csativus	AMF
CsaV3_2G030870	3.97546	0	AMF	up	Csativus	AMF
CsaV3_2G030880	-3.10646	7.28e-13	AMF	down	Csativus	AMF
CsaV3_2G030920	1.88623	2.59e-05	AMF	up	Csativus	AMF
CsaV3_2G030950	4.08253	3.28e-07	AMF	up	Csativus	AMF
CsaV3_2G030960	3.99887	9.55e-15	AMF	up	Csativus	AMF
CsaV3_2G030990	-1.71072	0.000284813	AMF	down	Csativus	AMF
CsaV3_2G031080	-3.02095	4.15e-12	AMF	down	Csativus	AMF
CsaV3_2G031140	-1.64791	0.000632293	AMF	down	Csativus	AMF
CsaV3_2G031170	2.13778	2.15e-06	AMF	up	Csativus	AMF
CsaV3_2G031220	1.54191	0.00211536	AMF	up	Csativus	AMF
CsaV3_2G031250	3.23089	0.000234074	AMF	up	Csativus	AMF
CsaV3_2G031260	6.13236	0	AMF	up	Csativus	AMF
CsaV3_2G031280	-2.41376	8.06e-09	AMF	down	Csativus	AMF
CsaV3_2G031340	-3.38322	1.11e-16	AMF	down	Csativus	AMF
CsaV3_2G031350	1.58854	0.0111703	AMF	up	Csativus	AMF
CsaV3_2G031450	-1.44486	0.00815539	AMF	down	Csativus	AMF
CsaV3_2G031470	1.6067	0.000910036	AMF	up	Csativus	AMF
CsaV3_2G031520	1.52319	0.0107827	AMF	up	Csativus	AMF
CsaV3_2G031640	1.94798	0.00454302	AMF	up	Csativus	AMF
CsaV3_2G031650	1.68257	0.000584862	AMF	up	Csativus	AMF
CsaV3_2G031730	2.34052	9.19e-08	AMF	up	Csativus	AMF
CsaV3_2G031750	1.65164	0.000494402	AMF	up	Csativus	AMF
CsaV3_2G031760	5.21442	0	AMF	up	Csativus	AMF
CsaV3_2G031780	2.49235	5.31e-08	AMF	up	Csativus	AMF
CsaV3_2G031810	11.945	0	AMF	up	Csativus	AMF
CsaV3_2G031820	4.5308	0	AMF	up	Csativus	AMF
CsaV3_2G031830	2.71574	1.53e-11	AMF	up	Csativus	AMF
CsaV3_2G031980	-2.15819	1.71e-06	AMF	down	Csativus	AMF
CsaV3_2G032010	-1.45975	0.00921303	AMF	down	Csativus	AMF
CsaV3_2G032170	-1.84356	4.88e-05	AMF	down	Csativus	AMF
CsaV3_2G032290	-1.60984	0.00133398	AMF	down	Csativus	AMF
CsaV3_2G032360	2.88172	1.32e-12	AMF	up	Csativus	AMF
CsaV3_2G032400	-1.44351	0.008457	AMF	down	Csativus	AMF
CsaV3_2G032470	-3.37195	3.49e-10	AMF	down	Csativus	AMF
CsaV3_2G032480	-2.62494	2.64e-10	AMF	down	Csativus	AMF
CsaV3_2G032620	1.69373	0.00038861	AMF	up	Csativus	AMF
CsaV3_2G032670	-1.51695	0.00316491	AMF	down	Csativus	AMF
CsaV3_2G032720	-2.46306	3.28e-09	AMF	down	Csativus	AMF
CsaV3_2G032730	-1.80138	0.000125057	AMF	down	Csativus	AMF
CsaV3_2G032960	-1.41681	0.01041	AMF	down	Csativus	AMF
CsaV3_2G033070	-1.70033	0.0246187	AMF	down	Csativus	AMF
CsaV3_2G033110	4.71245	6.51e-11	AMF	up	Csativus	AMF
CsaV3_2G033120	2.89785	4.87e-12	AMF	up	Csativus	AMF
CsaV3_2G033250	1.45188	0.00645368	AMF	up	Csativus	AMF
CsaV3_2G033290	-1.7945	0.000102379	AMF	down	Csativus	AMF
CsaV3_2G033330	1.59795	0.0012759	AMF	up	Csativus	AMF
CsaV3_2G033810	-3.90528	1.51e-07	AMF	down	Csativus	AMF
CsaV3_2G033820	-2.05532	3.1e-06	AMF	down	Csativus	AMF
CsaV3_2G033870	-2.7183	3.02e-05	AMF	down	Csativus	AMF
CsaV3_2G033970	7.64739	0	AMF	up	Csativus	AMF
CsaV3_2G034030	-2.31612	3.82e-08	AMF	down	Csativus	AMF
CsaV3_2G034090	-2.68155	1.37e-08	AMF	down	Csativus	AMF
CsaV3_2G034100	-2.76584	2.32e-11	AMF	down	Csativus	AMF
CsaV3_2G034110	6.2383	0	AMF	up	Csativus	AMF
CsaV3_2G034170	2.14956	2.6e-06	AMF	up	Csativus	AMF
CsaV3_2G034220	2.4902	1.29e-09	AMF	up	Csativus	AMF
CsaV3_2G034430	1.37757	0.0229569	AMF	up	Csativus	AMF
CsaV3_2G034530	1.7537	0.000672546	AMF	up	Csativus	AMF
CsaV3_2G034730	2.14869	6.04e-06	AMF	up	Csativus	AMF
CsaV3_2G034780	2.7977	1.22e-05	AMF	up	Csativus	AMF
CsaV3_2G034810	4.59637	0	AMF	up	Csativus	AMF
CsaV3_2G034820	2.18651	2.1e-07	AMF	up	Csativus	AMF
CsaV3_2G034890	-1.2935	0.0417484	AMF	down	Csativus	AMF
CsaV3_2G034970	4.45634	0	AMF	up	Csativus	AMF
CsaV3_2G034980	1.71123	0.0311616	AMF	up	Csativus	AMF
CsaV3_2G035040	-1.90579	6.59e-05	AMF	down	Csativus	AMF
CsaV3_2G035100	2.31267	2.69e-08	AMF	up	Csativus	AMF
CsaV3_2G035120	-3.91748	0	AMF	down	Csativus	AMF
CsaV3_2G035240	2.83662	7.63e-06	AMF	up	Csativus	AMF
CsaV3_2G035370	1.51572	0.00794826	AMF	up	Csativus	AMF
CsaV3_2G035470	-1.27839	0.0412141	AMF	down	Csativus	AMF
CsaV3_2G035670	5.48858	0	AMF	up	Csativus	AMF
CsaV3_2G035680	2.06037	1.44e-06	AMF	up	Csativus	AMF
CsaV3_2G035820	-1.55716	0.0108474	AMF	down	Csativus	AMF
CsaV3_2G035880	-1.57732	0.00197258	AMF	down	Csativus	AMF
CsaV3_2G035960	1.652	0.000704077	AMF	up	Csativus	AMF
CsaV3_2G035970	-1.70845	0.000418405	AMF	down	Csativus	AMF
CsaV3_2G036090	4.71574	0	AMF	up	Csativus	AMF
CsaV3_2G036120	1.69302	0.00390352	AMF	up	Csativus	AMF
CsaV3_2G036170	2.62169	1.01e-10	AMF	up	Csativus	AMF
CsaV3_2G036280	1.46033	0.00616484	AMF	up	Csativus	AMF
CsaV3_2G036310	3.28557	1.06e-09	AMF	up	Csativus	AMF
CsaV3_2G036360	1.65088	0.000632716	AMF	up	Csativus	AMF
CsaV3_2G036440	6.05743	0	AMF	up	Csativus	AMF
CsaV3_2G036450	2.9208	3.16e-13	AMF	up	Csativus	AMF
CsaV3_2G036530	-2.8804	1.15e-10	AMF	down	Csativus	AMF
CsaV3_2G036560	-2.34615	2.59e-07	AMF	down	Csativus	AMF
CsaV3_3G000050	3.53273	0	AMF	up	Csativus	AMF
CsaV3_3G000360	-1.28707	0.0397236	AMF	down	Csativus	AMF
CsaV3_3G000430	-1.35266	0.0305837	AMF	down	Csativus	AMF
CsaV3_3G000440	-2.68559	1.18e-10	AMF	down	Csativus	AMF
CsaV3_3G000470	-1.96761	8.33e-06	AMF	down	Csativus	AMF
CsaV3_3G000520	-3.61501	5.38e-07	AMF	down	Csativus	AMF
CsaV3_3G000540	-1.8634	3.64e-05	AMF	down	Csativus	AMF
CsaV3_3G000680	2.4656	2.13e-09	AMF	up	Csativus	AMF
CsaV3_3G000700	-3.24938	1.44e-15	AMF	down	Csativus	AMF
CsaV3_3G000750	2.27382	0.000191562	AMF	up	Csativus	AMF
CsaV3_3G000850	2.82789	3.99e-09	AMF	up	Csativus	AMF
CsaV3_3G000930	1.74822	0.000265403	AMF	up	Csativus	AMF
CsaV3_3G000980	1.38165	0.0159768	AMF	up	Csativus	AMF
CsaV3_3G001000	2.8515	6.54e-12	AMF	up	Csativus	AMF
CsaV3_3G001170	4.97573	0	AMF	up	Csativus	AMF
CsaV3_3G001320	-2.12516	8.25e-07	AMF	down	Csativus	AMF
CsaV3_3G001390	-1.69439	0.000378281	AMF	down	Csativus	AMF
CsaV3_3G001590	-1.63738	0.00111766	AMF	down	Csativus	AMF
CsaV3_3G001600	-1.55123	0.00291863	AMF	down	Csativus	AMF
CsaV3_3G001620	-1.51665	0.0209475	AMF	down	Csativus	AMF
CsaV3_3G001660	-3.05057	7.85e-14	AMF	down	Csativus	AMF
CsaV3_3G001670	5.80444	0	AMF	up	Csativus	AMF
CsaV3_3G001840	-1.96635	9.94e-06	AMF	down	Csativus	AMF
CsaV3_3G001880	-1.65572	0.0229361	AMF	down	Csativus	AMF
CsaV3_3G001920	2.31458	2.13e-08	AMF	up	Csativus	AMF
CsaV3_3G001930	1.52736	0.0033597	AMF	up	Csativus	AMF
CsaV3_3G001960	7.77161	0	AMF	up	Csativus	AMF
CsaV3_3G001970	2.23521	8.54e-08	AMF	up	Csativus	AMF
CsaV3_3G002030	-2.2844	6.94e-08	AMF	down	Csativus	AMF
CsaV3_3G002110	-1.54032	0.0027962	AMF	down	Csativus	AMF
CsaV3_3G002140	-1.7906	0.000307454	AMF	down	Csativus	AMF
CsaV3_3G002160	1.40182	0.0127384	AMF	up	Csativus	AMF
CsaV3_3G002180	-3.24533	2.44e-15	AMF	down	Csativus	AMF
CsaV3_3G002530	-2.01054	4.46e-06	AMF	down	Csativus	AMF
CsaV3_3G002570	-3.10552	0.000145077	AMF	down	Csativus	AMF
CsaV3_3G002770	1.48732	0.0040388	AMF	up	Csativus	AMF
CsaV3_3G002780	2.47344	8.71e-09	AMF	up	Csativus	AMF
CsaV3_3G002840	-1.40244	0.0176958	AMF	down	Csativus	AMF
CsaV3_3G002950	1.52533	0.00242594	AMF	up	Csativus	AMF
CsaV3_3G003060	-2.19598	0.000224461	AMF	down	Csativus	AMF
CsaV3_3G003170	-2.42621	0.0165441	AMF	down	Csativus	AMF
CsaV3_3G003240	-1.33352	0.0239557	AMF	down	Csativus	AMF
CsaV3_3G003310	2.22829	9.2e-08	AMF	up	Csativus	AMF
CsaV3_3G003350	1.94219	9.09e-06	AMF	up	Csativus	AMF
CsaV3_3G003360	1.40456	0.00990731	AMF	up	Csativus	AMF
CsaV3_3G003430	-1.43909	0.0135504	AMF	down	Csativus	AMF
CsaV3_3G003460	4.08936	4.51e-13	AMF	up	Csativus	AMF
CsaV3_3G003480	1.45936	0.00806247	AMF	up	Csativus	AMF
CsaV3_3G003490	2.02859	4.17e-06	AMF	up	Csativus	AMF
CsaV3_3G003680	-8.00498	0	AMF	down	Csativus	AMF
CsaV3_3G003700	2.46238	2.13e-09	AMF	up	Csativus	AMF
CsaV3_3G003710	1.80788	6.65e-05	AMF	up	Csativus	AMF
CsaV3_3G003830	1.35518	0.0163093	AMF	up	Csativus	AMF
CsaV3_3G004000	3.39406	0	AMF	up	Csativus	AMF
CsaV3_3G004130	1.79618	0.00531855	AMF	up	Csativus	AMF
CsaV3_3G004210	1.73239	0.00886302	AMF	up	Csativus	AMF
CsaV3_3G004420	-1.32625	0.0325102	AMF	down	Csativus	AMF
CsaV3_3G004560	1.65478	0.000460547	AMF	up	Csativus	AMF
CsaV3_3G004660	2.661	1.09e-08	AMF	up	Csativus	AMF
CsaV3_3G004710	1.6674	0.000452992	AMF	up	Csativus	AMF
CsaV3_3G004750	2.41225	5.74e-09	AMF	up	Csativus	AMF
CsaV3_3G004970	2.3963	5.79e-09	AMF	up	Csativus	AMF
CsaV3_3G005050	-2.32613	6.25e-08	AMF	down	Csativus	AMF
CsaV3_3G005070	2.2186	0.000609534	AMF	up	Csativus	AMF
CsaV3_3G005170	4.14571	0	AMF	up	Csativus	AMF
CsaV3_3G005200	-1.37057	0.0165565	AMF	down	Csativus	AMF
CsaV3_3G005300	5.15316	0	AMF	up	Csativus	AMF
CsaV3_3G005450	2.75134	1.15e-05	AMF	up	Csativus	AMF
CsaV3_3G005650	1.6559	0.00401892	AMF	up	Csativus	AMF
CsaV3_3G005700	-2.09438	1.27e-06	AMF	down	Csativus	AMF
CsaV3_3G005800	2.35177	1.44e-08	AMF	up	Csativus	AMF
CsaV3_3G005850	2.56884	2.5e-10	AMF	up	Csativus	AMF
CsaV3_3G005890	1.44286	0.00636515	AMF	up	Csativus	AMF
CsaV3_3G005920	4.58619	0	AMF	up	Csativus	AMF
CsaV3_3G006030	4.14641	0	AMF	up	Csativus	AMF
CsaV3_3G006040	1.56651	0.00160187	AMF	up	Csativus	AMF
CsaV3_3G006060	-2.12246	7.73e-05	AMF	down	Csativus	AMF
CsaV3_3G006120	-3.1356	1.53e-14	AMF	down	Csativus	AMF
CsaV3_3G006250	3.46108	6.14e-11	AMF	up	Csativus	AMF
CsaV3_3G006310	-1.47205	0.00761686	AMF	down	Csativus	AMF
CsaV3_3G006450	-1.56501	0.0232788	AMF	down	Csativus	AMF
CsaV3_3G006650	-1.47835	0.00647513	AMF	down	Csativus	AMF
CsaV3_3G006730	-1.40787	0.0162868	AMF	down	Csativus	AMF
CsaV3_3G006810	1.26324	0.0423224	AMF	up	Csativus	AMF
CsaV3_3G006930	2.99715	6.66e-14	AMF	up	Csativus	AMF
CsaV3_3G007020	-2.48643	2.43e-09	AMF	down	Csativus	AMF
CsaV3_3G007050	1.71518	0.000246518	AMF	up	Csativus	AMF
CsaV3_3G007140	1.3895	0.0116134	AMF	up	Csativus	AMF
CsaV3_3G007180	3.10815	8.33e-15	AMF	up	Csativus	AMF
CsaV3_3G007190	3.41894	0	AMF	up	Csativus	AMF
CsaV3_3G007420	4.16558	0	AMF	up	Csativus	AMF
CsaV3_3G007560	1.77709	9.05e-05	AMF	up	Csativus	AMF
CsaV3_3G007730	-1.92213	1.73e-05	AMF	down	Csativus	AMF
CsaV3_3G007830	-1.2815	0.0404203	AMF	down	Csativus	AMF
CsaV3_3G007880	-1.68255	0.00303817	AMF	down	Csativus	AMF
CsaV3_3G008060	1.53203	0.00349118	AMF	up	Csativus	AMF
CsaV3_3G008100	-3.06248	1.41e-09	AMF	down	Csativus	AMF
CsaV3_3G008130	-2.76819	9.96e-10	AMF	down	Csativus	AMF
CsaV3_3G008210	-2.5652	2.82e-07	AMF	down	Csativus	AMF
CsaV3_3G008420	2.75073	1.9e-10	AMF	up	Csativus	AMF
CsaV3_3G008460	-2.9216	7.62e-07	AMF	down	Csativus	AMF
CsaV3_3G008510	7.63756	0	AMF	up	Csativus	AMF
CsaV3_3G008590	2.40758	6.78e-09	AMF	up	Csativus	AMF
CsaV3_3G008730	-2.14018	1.74e-06	AMF	down	Csativus	AMF
CsaV3_3G008780	2.22469	9.56e-08	AMF	up	Csativus	AMF
CsaV3_3G008800	1.49642	0.00409581	AMF	up	Csativus	AMF
CsaV3_3G008850	1.36361	0.0167767	AMF	up	Csativus	AMF
CsaV3_3G008950	1.95357	8.55e-06	AMF	up	Csativus	AMF
CsaV3_3G009160	1.94936	1.37e-05	AMF	up	Csativus	AMF
CsaV3_3G009250	-2.70842	4.42e-11	AMF	down	Csativus	AMF
CsaV3_3G009330	1.79428	0.000270206	AMF	up	Csativus	AMF
CsaV3_3G009560	-1.50459	0.00403041	AMF	down	Csativus	AMF
CsaV3_3G009640	-1.36724	0.0164173	AMF	down	Csativus	AMF
CsaV3_3G009720	-2.35999	2.09e-08	AMF	down	Csativus	AMF
CsaV3_3G009850	2.63059	8.39e-05	AMF	up	Csativus	AMF
CsaV3_3G009990	2.25731	5.97e-08	AMF	up	Csativus	AMF
CsaV3_3G010070	2.92964	2.42e-13	AMF	up	Csativus	AMF
CsaV3_3G010080	10.3791	0	AMF	up	Csativus	AMF
CsaV3_3G010090	2.00707	3.49e-06	AMF	up	Csativus	AMF
CsaV3_3G010100	1.48671	0.0041658	AMF	up	Csativus	AMF
CsaV3_3G010210	2.88851	5.76e-13	AMF	up	Csativus	AMF
CsaV3_3G010240	1.65989	0.000512312	AMF	up	Csativus	AMF
CsaV3_3G010270	-2.01773	3.99e-06	AMF	down	Csativus	AMF
CsaV3_3G010310	4.16083	0	AMF	up	Csativus	AMF
CsaV3_3G010420	2.8082	0.0371651	AMF	up	Csativus	AMF
CsaV3_3G010450	-1.6195	0.00455302	AMF	down	Csativus	AMF
CsaV3_3G010480	-2.27453	7.79e-08	AMF	down	Csativus	AMF
CsaV3_3G010720	2.00118	4.24e-06	AMF	up	Csativus	AMF
CsaV3_3G011080	3.51959	9.84e-11	AMF	up	Csativus	AMF
CsaV3_3G011150	2.37931	2.04e-07	AMF	up	Csativus	AMF
CsaV3_3G011170	1.44606	0.00588345	AMF	up	Csativus	AMF
CsaV3_3G011250	3.23915	1.72e-13	AMF	up	Csativus	AMF
CsaV3_3G011270	1.37421	0.0212952	AMF	up	Csativus	AMF
CsaV3_3G011350	-2.53114	1.08e-09	AMF	down	Csativus	AMF
CsaV3_3G011400	1.83915	6.8e-05	AMF	up	Csativus	AMF
CsaV3_3G011430	5.75138	0	AMF	up	Csativus	AMF
CsaV3_3G011530	2.70248	1.54e-08	AMF	up	Csativus	AMF
CsaV3_3G011700	-1.87435	0.0235907	AMF	down	Csativus	AMF
CsaV3_3G011790	-1.76811	0.000224495	AMF	down	Csativus	AMF
CsaV3_3G011830	1.27209	0.0381561	AMF	up	Csativus	AMF
CsaV3_3G011840	3.45828	3.42e-11	AMF	up	Csativus	AMF
CsaV3_3G011990	-1.67915	0.0378891	AMF	down	Csativus	AMF
CsaV3_3G012150	-2.18745	6.45e-07	AMF	down	Csativus	AMF
CsaV3_3G012260	2.79432	4.6e-10	AMF	up	Csativus	AMF
CsaV3_3G012270	-2.45289	4.9e-09	AMF	down	Csativus	AMF
CsaV3_3G012290	1.79308	0.000109773	AMF	up	Csativus	AMF
CsaV3_3G012300	2.51419	6.39e-10	AMF	up	Csativus	AMF
CsaV3_3G012400	1.84583	0.0116401	AMF	up	Csativus	AMF
CsaV3_3G012470	-1.88673	3.04e-05	AMF	down	Csativus	AMF
CsaV3_3G012480	1.47523	0.00420358	AMF	up	Csativus	AMF
CsaV3_3G012510	-2.4387	1.26e-08	AMF	down	Csativus	AMF
CsaV3_3G012540	-2.6499	1.27e-10	AMF	down	Csativus	AMF
CsaV3_3G012560	-2.94726	9.09e-06	AMF	down	Csativus	AMF
CsaV3_3G012590	2.15624	3.86e-07	AMF	up	Csativus	AMF
CsaV3_3G012640	-3.18592	0.00035131	AMF	down	Csativus	AMF
CsaV3_3G012660	1.89609	1.66e-05	AMF	up	Csativus	AMF
CsaV3_3G012700	-1.5235	0.00322377	AMF	down	Csativus	AMF
CsaV3_3G012760	-2.99987	2.14e-13	AMF	down	Csativus	AMF
CsaV3_3G012890	2.52567	1.2e-09	AMF	up	Csativus	AMF
CsaV3_3G012930	2.56621	6.88e-07	AMF	up	Csativus	AMF
CsaV3_3G012950	1.73019	0.000183461	AMF	up	Csativus	AMF
CsaV3_3G013110	-2.21462	5.09e-07	AMF	down	Csativus	AMF
CsaV3_3G013170	-1.40249	0.0180902	AMF	down	Csativus	AMF
CsaV3_3G013290	-1.34747	0.0249045	AMF	down	Csativus	AMF
CsaV3_3G013330	-2.06336	0.0253975	AMF	down	Csativus	AMF
CsaV3_3G013380	1.68333	0.000333532	AMF	up	Csativus	AMF
CsaV3_3G013390	2.91054	1.56e-06	AMF	up	Csativus	AMF
CsaV3_3G013450	-5.44197	0	AMF	down	Csativus	AMF
CsaV3_3G013460	-2.63273	1.15e-09	AMF	down	Csativus	AMF
CsaV3_3G013470	-3.07781	4.63e-14	AMF	down	Csativus	AMF
CsaV3_3G013490	2.43755	3.09e-08	AMF	up	Csativus	AMF
CsaV3_3G013540	2.08781	1.33e-06	AMF	up	Csativus	AMF
CsaV3_3G013560	-1.43034	0.0109536	AMF	down	Csativus	AMF
CsaV3_3G013830	1.30675	0.028862	AMF	up	Csativus	AMF
CsaV3_3G013840	2.12302	4.99e-07	AMF	up	Csativus	AMF
CsaV3_3G013880	-2.46873	3.64e-05	AMF	down	Csativus	AMF
CsaV3_3G013930	-1.6876	0.00045813	AMF	down	Csativus	AMF
CsaV3_3G013980	2.90271	8.31e-11	AMF	up	Csativus	AMF
CsaV3_3G013990	-1.76086	0.000205042	AMF	down	Csativus	AMF
CsaV3_3G014270	-1.3474	0.0380152	AMF	down	Csativus	AMF
CsaV3_3G014290	1.32232	0.0228203	AMF	up	Csativus	AMF
CsaV3_3G014440	3.37197	8.19e-11	AMF	up	Csativus	AMF
CsaV3_3G014630	1.41478	0.0131667	AMF	up	Csativus	AMF
CsaV3_3G014830	-1.67732	0.00043685	AMF	down	Csativus	AMF
CsaV3_3G014900	-4.86489	0	AMF	down	Csativus	AMF
CsaV3_3G014950	-1.77535	0.000122452	AMF	down	Csativus	AMF
CsaV3_3G014960	-1.61187	0.00105429	AMF	down	Csativus	AMF
CsaV3_3G014980	1.85082	5.7e-05	AMF	up	Csativus	AMF
CsaV3_3G015060	2.42731	4.59e-09	AMF	up	Csativus	AMF
CsaV3_3G015080	1.45311	0.00617948	AMF	up	Csativus	AMF
CsaV3_3G015240	2.80854	2.94e-12	AMF	up	Csativus	AMF
CsaV3_3G015290	1.98345	4.43e-06	AMF	up	Csativus	AMF
CsaV3_3G015300	1.32339	0.0421832	AMF	up	Csativus	AMF
CsaV3_3G015370	1.41714	0.00816648	AMF	up	Csativus	AMF
CsaV3_3G015620	1.91142	7.21e-05	AMF	up	Csativus	AMF
CsaV3_3G015640	-3.12342	0.00412962	AMF	down	Csativus	AMF
CsaV3_3G015720	-1.42388	0.00960576	AMF	down	Csativus	AMF
CsaV3_3G015740	-1.43198	0.00915292	AMF	down	Csativus	AMF
CsaV3_3G015840	1.57273	0.00129301	AMF	up	Csativus	AMF
CsaV3_3G015900	1.41019	0.0102414	AMF	up	Csativus	AMF
CsaV3_3G015950	-1.91309	1.95e-05	AMF	down	Csativus	AMF
CsaV3_3G016030	-1.87708	4.93e-05	AMF	down	Csativus	AMF
CsaV3_3G016140	2.26167	5.89e-08	AMF	up	Csativus	AMF
CsaV3_3G016150	1.56555	0.00268491	AMF	up	Csativus	AMF
CsaV3_3G016210	-3.38024	2.22e-16	AMF	down	Csativus	AMF
CsaV3_3G016480	5.77442	0	AMF	up	Csativus	AMF
CsaV3_3G016490	-1.38534	0.0499174	AMF	down	Csativus	AMF
CsaV3_3G016670	3.08255	7.99e-12	AMF	up	Csativus	AMF
CsaV3_3G016710	1.73524	0.000240281	AMF	up	Csativus	AMF
CsaV3_3G016770	2.0368	2.42e-06	AMF	up	Csativus	AMF
CsaV3_3G016780	2.24353	7.75e-08	AMF	up	Csativus	AMF
CsaV3_3G016810	1.67499	0.000505791	AMF	up	Csativus	AMF
CsaV3_3G016900	1.94873	7.58e-06	AMF	up	Csativus	AMF
CsaV3_3G017000	2.01321	3.99e-06	AMF	up	Csativus	AMF
CsaV3_3G017080	2.4032	5.62e-09	AMF	up	Csativus	AMF
CsaV3_3G017110	1.80189	9.73e-05	AMF	up	Csativus	AMF
CsaV3_3G017150	-3.62814	9.85e-14	AMF	down	Csativus	AMF
CsaV3_3G017340	-1.34678	0.0206634	AMF	down	Csativus	AMF
CsaV3_3G017370	1.32238	0.02365	AMF	up	Csativus	AMF
CsaV3_3G017380	-2.25043	4.83e-07	AMF	down	Csativus	AMF
CsaV3_3G017480	2.2191	5.75e-07	AMF	up	Csativus	AMF
CsaV3_3G017500	2.4342	1.16e-07	AMF	up	Csativus	AMF
CsaV3_3G017650	2.96471	4.17e-10	AMF	up	Csativus	AMF
CsaV3_3G017680	-1.87243	4.39e-05	AMF	down	Csativus	AMF
CsaV3_3G017740	2.69995	2.05e-11	AMF	up	Csativus	AMF
CsaV3_3G018010	-1.55933	0.00198843	AMF	down	Csativus	AMF
CsaV3_3G018110	-1.58127	0.0027536	AMF	down	Csativus	AMF
CsaV3_3G018140	1.36408	0.0182051	AMF	up	Csativus	AMF
CsaV3_3G018200	-2.15039	2.04e-06	AMF	down	Csativus	AMF
CsaV3_3G018330	-2.89666	4.56e-12	AMF	down	Csativus	AMF
CsaV3_3G018410	2.67076	1.92e-08	AMF	up	Csativus	AMF
CsaV3_3G018740	-2.86842	2.25e-05	AMF	down	Csativus	AMF
CsaV3_3G018760	1.45654	0.0074067	AMF	up	Csativus	AMF
CsaV3_3G018790	-1.62939	0.000830739	AMF	down	Csativus	AMF
CsaV3_3G018820	-1.47954	0.0304717	AMF	down	Csativus	AMF
CsaV3_3G018920	2.12398	5.25e-07	AMF	up	Csativus	AMF
CsaV3_3G018940	-1.99248	8.26e-06	AMF	down	Csativus	AMF
CsaV3_3G018960	-1.67121	0.00103036	AMF	down	Csativus	AMF
CsaV3_3G019070	3.24525	5.55e-16	AMF	up	Csativus	AMF
CsaV3_3G019100	1.82352	6.48e-05	AMF	up	Csativus	AMF
CsaV3_3G019280	-3.07659	4.88e-11	AMF	down	Csativus	AMF
CsaV3_3G019440	-1.53206	0.00325454	AMF	down	Csativus	AMF
CsaV3_3G019500	-1.31093	0.0359399	AMF	down	Csativus	AMF
CsaV3_3G019510	-1.56204	0.00180726	AMF	down	Csativus	AMF
CsaV3_3G019700	-2.31866	0.000200288	AMF	down	Csativus	AMF
CsaV3_3G020040	-1.28457	0.0415084	AMF	down	Csativus	AMF
CsaV3_3G020070	-1.71789	0.000491999	AMF	down	Csativus	AMF
CsaV3_3G020100	1.32223	0.0256989	AMF	up	Csativus	AMF
CsaV3_3G020150	-1.93478	0.00407564	AMF	down	Csativus	AMF
CsaV3_3G020240	2.09384	3.42e-06	AMF	up	Csativus	AMF
CsaV3_3G020310	2.20192	0.0440925	AMF	up	Csativus	AMF
CsaV3_3G020420	-2.33286	4.73e-06	AMF	down	Csativus	AMF
CsaV3_3G020580	1.53283	0.00302706	AMF	up	Csativus	AMF
CsaV3_3G020650	1.64209	0.000944342	AMF	up	Csativus	AMF
CsaV3_3G020900	-2.25724	0.000720908	AMF	down	Csativus	AMF
CsaV3_3G020990	1.81502	5.49e-05	AMF	up	Csativus	AMF
CsaV3_3G021280	-2.4666	0.012232	AMF	down	Csativus	AMF
CsaV3_3G021430	-1.6597	0.000551607	AMF	down	Csativus	AMF
CsaV3_3G021480	-4.18744	0	AMF	down	Csativus	AMF
CsaV3_3G021490	-1.57799	0.00154547	AMF	down	Csativus	AMF
CsaV3_3G021600	6.29828	0	AMF	up	Csativus	AMF
CsaV3_3G021620	-1.86932	0.0403777	AMF	down	Csativus	AMF
CsaV3_3G021650	-2.83771	0.00169998	AMF	down	Csativus	AMF
CsaV3_3G021730	6.79037	0	AMF	up	Csativus	AMF
CsaV3_3G021780	1.38018	0.0188244	AMF	up	Csativus	AMF
CsaV3_3G021860	11.6017	0	AMF	up	Csativus	AMF
CsaV3_3G021870	13.2685	0	AMF	up	Csativus	AMF
CsaV3_3G021920	2.24026	8.22e-08	AMF	up	Csativus	AMF
CsaV3_3G021990	1.91424	0.000114447	AMF	up	Csativus	AMF
CsaV3_3G022020	2.46659	0.00048061	AMF	up	Csativus	AMF
CsaV3_3G022160	1.8528	3.02e-05	AMF	up	Csativus	AMF
CsaV3_3G022430	1.7574	0.000247107	AMF	up	Csativus	AMF
CsaV3_3G022490	1.82218	0.04807	AMF	up	Csativus	AMF
CsaV3_3G022670	-2.98639	4.47e-13	AMF	down	Csativus	AMF
CsaV3_3G022730	1.41526	0.0197647	AMF	up	Csativus	AMF
CsaV3_3G022740	1.99798	4.79e-06	AMF	up	Csativus	AMF
CsaV3_3G022760	-1.60017	0.00118842	AMF	down	Csativus	AMF
CsaV3_3G022770	-2.94988	4.57e-09	AMF	down	Csativus	AMF
CsaV3_3G022780	-1.43124	0.0129233	AMF	down	Csativus	AMF
CsaV3_3G022880	-1.93533	1.74e-05	AMF	down	Csativus	AMF
CsaV3_3G022950	2.89864	5.17e-13	AMF	up	Csativus	AMF
CsaV3_3G022960	2.80702	3.02e-12	AMF	up	Csativus	AMF
CsaV3_3G023110	5.12871	0	AMF	up	Csativus	AMF
CsaV3_3G023160	1.39664	0.0103512	AMF	up	Csativus	AMF
CsaV3_3G023240	-1.28749	0.0391911	AMF	down	Csativus	AMF
CsaV3_3G023310	-1.32658	0.0440579	AMF	down	Csativus	AMF
CsaV3_3G023350	-3.66322	7.76e-14	AMF	down	Csativus	AMF
CsaV3_3G023480	1.43438	0.00705677	AMF	up	Csativus	AMF
CsaV3_3G023600	2.54267	3.2e-05	AMF	up	Csativus	AMF
CsaV3_3G023650	2.54784	5.01e-09	AMF	up	Csativus	AMF
CsaV3_3G023710	2.04293	2.15e-06	AMF	up	Csativus	AMF
CsaV3_3G024980	2.27666	0.000621931	AMF	up	Csativus	AMF
CsaV3_3G024990	-3.30852	0.000938472	AMF	down	Csativus	AMF
CsaV3_3G025160	-1.88828	4.86e-05	AMF	down	Csativus	AMF
CsaV3_3G025170	-1.54722	0.00457619	AMF	down	Csativus	AMF
CsaV3_3G026270	-1.8728	0.00398356	AMF	down	Csativus	AMF
CsaV3_3G026360	2.66111	1.71e-10	AMF	up	Csativus	AMF
CsaV3_3G026410	-2.14026	1.01e-06	AMF	down	Csativus	AMF
CsaV3_3G026510	1.4899	0.0108805	AMF	up	Csativus	AMF
CsaV3_3G026520	1.43188	0.00691436	AMF	up	Csativus	AMF
CsaV3_3G026540	1.36163	0.02803	AMF	up	Csativus	AMF
CsaV3_3G026600	-2.03159	3.49e-06	AMF	down	Csativus	AMF
CsaV3_3G026610	1.40894	0.0226995	AMF	up	Csativus	AMF
CsaV3_3G026680	1.79189	0.000101381	AMF	up	Csativus	AMF
CsaV3_3G026700	2.15094	3.35e-07	AMF	up	Csativus	AMF
CsaV3_3G026810	-1.71856	0.0276637	AMF	down	Csativus	AMF
CsaV3_3G026870	-1.39046	0.0149182	AMF	down	Csativus	AMF
CsaV3_3G027130	-1.81152	7.73e-05	AMF	down	Csativus	AMF
CsaV3_3G027220	1.57278	0.00144877	AMF	up	Csativus	AMF
CsaV3_3G027260	1.71765	0.000197811	AMF	up	Csativus	AMF
CsaV3_3G027290	-2.63458	1.66e-10	AMF	down	Csativus	AMF
CsaV3_3G027480	5.25033	0	AMF	up	Csativus	AMF
CsaV3_3G027490	-1.45114	0.00670702	AMF	down	Csativus	AMF
CsaV3_3G027660	-2.08207	2.1e-06	AMF	down	Csativus	AMF
CsaV3_3G027720	2.33568	4.91e-08	AMF	up	Csativus	AMF
CsaV3_3G027800	1.81592	0.0216589	AMF	up	Csativus	AMF
CsaV3_3G027830	3.23183	2.44e-13	AMF	up	Csativus	AMF
CsaV3_3G027850	-2.15603	5.91e-07	AMF	down	Csativus	AMF
CsaV3_3G027940	-2.4464	1.72e-08	AMF	down	Csativus	AMF
CsaV3_3G027970	1.64162	0.000970394	AMF	up	Csativus	AMF
CsaV3_3G028000	1.27632	0.0364985	AMF	up	Csativus	AMF
CsaV3_3G028130	-1.26374	0.0453726	AMF	down	Csativus	AMF
CsaV3_3G028190	3.46581	4.33e-15	AMF	up	Csativus	AMF
CsaV3_3G028200	1.9709	6.84e-06	AMF	up	Csativus	AMF
CsaV3_3G028340	1.5773	0.0301003	AMF	up	Csativus	AMF
CsaV3_3G028380	-1.29443	0.0346297	AMF	down	Csativus	AMF
CsaV3_3G028580	-1.44591	0.0166508	AMF	down	Csativus	AMF
CsaV3_3G028700	1.69307	0.000278044	AMF	up	Csativus	AMF
CsaV3_3G028770	2.16832	2.21e-06	AMF	up	Csativus	AMF
CsaV3_3G029930	-1.98063	7.42e-06	AMF	down	Csativus	AMF
CsaV3_3G030010	1.29947	0.0359488	AMF	up	Csativus	AMF
CsaV3_3G030020	2.54381	1.46e-05	AMF	up	Csativus	AMF
CsaV3_3G030110	2.29172	0.0234294	AMF	up	Csativus	AMF
CsaV3_3G030160	-2.26173	1.36e-07	AMF	down	Csativus	AMF
CsaV3_3G030310	1.68828	0.000514866	AMF	up	Csativus	AMF
CsaV3_3G030350	1.68751	0.000491347	AMF	up	Csativus	AMF
CsaV3_3G030370	1.37581	0.0131765	AMF	up	Csativus	AMF
CsaV3_3G030620	1.30003	0.0492793	AMF	up	Csativus	AMF
CsaV3_3G030790	-2.64861	3.76e-05	AMF	down	Csativus	AMF
CsaV3_3G030870	2.5836	3.63e-10	AMF	up	Csativus	AMF
CsaV3_3G030890	-1.84686	4.59e-05	AMF	down	Csativus	AMF
CsaV3_3G030930	-1.3209	0.0283741	AMF	down	Csativus	AMF
CsaV3_3G030970	1.78786	0.000638205	AMF	up	Csativus	AMF
CsaV3_3G031020	1.57647	0.00145073	AMF	up	Csativus	AMF
CsaV3_3G031190	1.80739	5.77e-05	AMF	up	Csativus	AMF
CsaV3_3G031210	1.58196	0.00115889	AMF	up	Csativus	AMF
CsaV3_3G031520	-2.7229	0.00441313	AMF	down	Csativus	AMF
CsaV3_3G031560	1.4483	0.00582835	AMF	up	Csativus	AMF
CsaV3_3G031640	1.93595	9.64e-05	AMF	up	Csativus	AMF
CsaV3_3G031650	-1.43477	0.0186219	AMF	down	Csativus	AMF
CsaV3_3G031670	1.38488	0.0123442	AMF	up	Csativus	AMF
CsaV3_3G031700	-1.79726	0.000390172	AMF	down	Csativus	AMF
CsaV3_3G031720	1.41538	0.014615	AMF	up	Csativus	AMF
CsaV3_3G031740	-1.67578	0.000571944	AMF	down	Csativus	AMF
CsaV3_3G031850	1.35504	0.016144	AMF	up	Csativus	AMF
CsaV3_3G031870	2.98543	8.23e-14	AMF	up	Csativus	AMF
CsaV3_3G031920	-1.41346	0.0125096	AMF	down	Csativus	AMF
CsaV3_3G032020	1.88241	2e-05	AMF	up	Csativus	AMF
CsaV3_3G032040	1.29751	0.0396312	AMF	up	Csativus	AMF
CsaV3_3G032100	-2.27025	1.24e-07	AMF	down	Csativus	AMF
CsaV3_3G032140	-2.22248	1.98e-07	AMF	down	Csativus	AMF
CsaV3_3G032310	2.2804	6.48e-08	AMF	up	Csativus	AMF
CsaV3_3G032320	1.60789	0.000883709	AMF	up	Csativus	AMF
CsaV3_3G032400	2.00358	5.23e-06	AMF	up	Csativus	AMF
CsaV3_3G032410	1.31806	0.0237707	AMF	up	Csativus	AMF
CsaV3_3G032430	-3.22283	4.45e-05	AMF	down	Csativus	AMF
CsaV3_3G032520	-1.60469	0.0136748	AMF	down	Csativus	AMF
CsaV3_3G032560	1.95365	6.89e-06	AMF	up	Csativus	AMF
CsaV3_3G032580	2.0327	2.22e-06	AMF	up	Csativus	AMF
CsaV3_3G032590	1.53242	0.00387403	AMF	up	Csativus	AMF
CsaV3_3G032600	3.15815	3.55e-15	AMF	up	Csativus	AMF
CsaV3_3G032800	-1.8851	7.12e-05	AMF	down	Csativus	AMF
CsaV3_3G032840	3.71877	0	AMF	up	Csativus	AMF
CsaV3_3G032860	2.5038	4.13e-09	AMF	up	Csativus	AMF
CsaV3_3G032870	1.89701	1.81e-05	AMF	up	Csativus	AMF
CsaV3_3G033000	1.46669	0.0106184	AMF	up	Csativus	AMF
CsaV3_3G033010	2.41987	5.34e-09	AMF	up	Csativus	AMF
CsaV3_3G033200	-2.21182	2.98e-07	AMF	down	Csativus	AMF
CsaV3_3G033280	1.87021	3.2e-05	AMF	up	Csativus	AMF
CsaV3_3G033300	2.08507	9.39e-07	AMF	up	Csativus	AMF
CsaV3_3G033380	1.49905	0.00524273	AMF	up	Csativus	AMF
CsaV3_3G033530	1.44031	0.0429604	AMF	up	Csativus	AMF
CsaV3_3G033550	1.86998	3.14e-05	AMF	up	Csativus	AMF
CsaV3_3G033560	-1.28415	0.0382383	AMF	down	Csativus	AMF
CsaV3_3G033640	3.44085	4.08e-06	AMF	up	Csativus	AMF
CsaV3_3G033690	-1.25595	0.048973	AMF	down	Csativus	AMF
CsaV3_3G033780	-1.3854	0.0188893	AMF	down	Csativus	AMF
CsaV3_3G033940	2.59707	2.7e-10	AMF	up	Csativus	AMF
CsaV3_3G034000	-1.9176	2.09e-05	AMF	down	Csativus	AMF
CsaV3_3G034250	1.36052	0.0182906	AMF	up	Csativus	AMF
CsaV3_3G034420	1.90002	3.64e-05	AMF	up	Csativus	AMF
CsaV3_3G034430	1.50713	0.00398692	AMF	up	Csativus	AMF
CsaV3_3G034460	-2.99456	2.24e-13	AMF	down	Csativus	AMF
CsaV3_3G034530	1.41569	0.026674	AMF	up	Csativus	AMF
CsaV3_3G034620	1.59584	0.000973607	AMF	up	Csativus	AMF
CsaV3_3G034820	1.49427	0.00355476	AMF	up	Csativus	AMF
CsaV3_3G034850	1.36984	0.0182453	AMF	up	Csativus	AMF
CsaV3_3G034910	1.32445	0.0389704	AMF	up	Csativus	AMF
CsaV3_3G035030	2.36887	8.28e-09	AMF	up	Csativus	AMF
CsaV3_3G035070	1.57592	0.00128886	AMF	up	Csativus	AMF
CsaV3_3G035090	1.24668	0.049921	AMF	up	Csativus	AMF
CsaV3_3G035300	-1.60824	0.00118437	AMF	down	Csativus	AMF
CsaV3_3G035360	3.91162	0	AMF	up	Csativus	AMF
CsaV3_3G035450	-2.17148	4.4e-07	AMF	down	Csativus	AMF
CsaV3_3G035580	-1.49824	0.0169332	AMF	down	Csativus	AMF
CsaV3_3G035700	-2.08314	2.83e-05	AMF	down	Csativus	AMF
CsaV3_3G035730	-2.24586	1.51e-07	AMF	down	Csativus	AMF
CsaV3_3G035790	-1.88193	2.81e-05	AMF	down	Csativus	AMF
CsaV3_3G035980	-1.97324	1.08e-05	AMF	down	Csativus	AMF
CsaV3_3G036090	-2.04168	5.77e-06	AMF	down	Csativus	AMF
CsaV3_3G036110	4.51122	0	AMF	up	Csativus	AMF
CsaV3_3G036120	2.68397	5.19e-11	AMF	up	Csativus	AMF
CsaV3_3G036190	1.71915	0.000569839	AMF	up	Csativus	AMF
CsaV3_3G036200	1.27422	0.0402213	AMF	up	Csativus	AMF
CsaV3_3G036340	5.61565	0	AMF	up	Csativus	AMF
CsaV3_3G036350	1.51823	0.00634924	AMF	up	Csativus	AMF
CsaV3_3G036450	2.6139	7.54e-09	AMF	up	Csativus	AMF
CsaV3_3G036500	1.43701	0.00652919	AMF	up	Csativus	AMF
CsaV3_3G036520	3.54554	1.18e-06	AMF	up	Csativus	AMF
CsaV3_3G036640	1.85609	2.9e-05	AMF	up	Csativus	AMF
CsaV3_3G036680	2.33809	1.44e-08	AMF	up	Csativus	AMF
CsaV3_3G036710	1.89856	2.05e-05	AMF	up	Csativus	AMF
CsaV3_3G036720	6.74869	0	AMF	up	Csativus	AMF
CsaV3_3G036730	2.87439	3.57e-12	AMF	up	Csativus	AMF
CsaV3_3G036750	1.58748	0.00130632	AMF	up	Csativus	AMF
CsaV3_3G036860	-1.37511	0.0171751	AMF	down	Csativus	AMF
CsaV3_3G036900	-2.17902	3.5e-07	AMF	down	Csativus	AMF
CsaV3_3G036930	3.33286	2.9e-12	AMF	up	Csativus	AMF
CsaV3_3G036940	5.21207	1.19e-11	AMF	up	Csativus	AMF
CsaV3_3G037010	-2.20579	3.79e-07	AMF	down	Csativus	AMF
CsaV3_3G037020	-1.76708	0.000243827	AMF	down	Csativus	AMF
CsaV3_3G037060	2.43839	2.35e-08	AMF	up	Csativus	AMF
CsaV3_3G037180	-1.97831	8.8e-06	AMF	down	Csativus	AMF
CsaV3_3G037190	-1.75008	0.000219339	AMF	down	Csativus	AMF
CsaV3_3G037320	1.36582	0.0210379	AMF	up	Csativus	AMF
CsaV3_3G037430	3.69675	2.42e-05	AMF	up	Csativus	AMF
CsaV3_3G037540	-1.26999	0.0472459	AMF	down	Csativus	AMF
CsaV3_3G037570	-1.31306	0.0301808	AMF	down	Csativus	AMF
CsaV3_3G037580	3.36424	1.11e-16	AMF	up	Csativus	AMF
CsaV3_3G037600	1.53988	0.00212256	AMF	up	Csativus	AMF
CsaV3_3G037620	3.69233	1.79e-06	AMF	up	Csativus	AMF
CsaV3_3G037630	2.15888	2.87e-07	AMF	up	Csativus	AMF
CsaV3_3G037640	7.19106	0	AMF	up	Csativus	AMF
CsaV3_3G037710	-1.87435	0.0235907	AMF	down	Csativus	AMF
CsaV3_3G037800	-1.7275	0.000228918	AMF	down	Csativus	AMF
CsaV3_3G037840	1.70907	0.00022325	AMF	up	Csativus	AMF
CsaV3_3G037890	2.58067	1.17e-07	AMF	up	Csativus	AMF
CsaV3_3G038000	-2.53956	1.04e-09	AMF	down	Csativus	AMF
CsaV3_3G038110	3.62109	5.18e-05	AMF	up	Csativus	AMF
CsaV3_3G038220	2.27991	5.97e-08	AMF	up	Csativus	AMF
CsaV3_3G038250	1.85942	3.86e-05	AMF	up	Csativus	AMF
CsaV3_3G038280	-1.60648	0.00129594	AMF	down	Csativus	AMF
CsaV3_3G038290	1.35613	0.0187979	AMF	up	Csativus	AMF
CsaV3_3G038330	2.40053	4.38e-05	AMF	up	Csativus	AMF
CsaV3_3G038400	1.53237	0.00253716	AMF	up	Csativus	AMF
CsaV3_3G038530	3.94241	0	AMF	up	Csativus	AMF
CsaV3_3G038540	2.14908	4.61e-07	AMF	up	Csativus	AMF
CsaV3_3G038640	2.25651	1.17e-06	AMF	up	Csativus	AMF
CsaV3_3G038730	-2.05114	2.8e-06	AMF	down	Csativus	AMF
CsaV3_3G038800	1.95094	1.27e-05	AMF	up	Csativus	AMF
CsaV3_3G038930	-1.47709	0.00540386	AMF	down	Csativus	AMF
CsaV3_3G039060	1.89392	2.15e-05	AMF	up	Csativus	AMF
CsaV3_3G039070	1.94362	1.1e-05	AMF	up	Csativus	AMF
CsaV3_3G039080	-1.76769	0.000144213	AMF	down	Csativus	AMF
CsaV3_3G039200	-1.62373	0.030003	AMF	down	Csativus	AMF
CsaV3_3G039320	-2.80044	0.00233247	AMF	down	Csativus	AMF
CsaV3_3G039330	-2.92722	1.22e-12	AMF	down	Csativus	AMF
CsaV3_3G039440	1.60177	0.000966332	AMF	up	Csativus	AMF
CsaV3_3G039500	-1.43607	0.0147015	AMF	down	Csativus	AMF
CsaV3_3G039530	-1.72329	0.000260751	AMF	down	Csativus	AMF
CsaV3_3G039790	1.53644	0.00210146	AMF	up	Csativus	AMF
CsaV3_3G039820	-3.1759	1.68e-05	AMF	down	Csativus	AMF
CsaV3_3G039850	1.83429	3.98e-05	AMF	up	Csativus	AMF
CsaV3_3G039940	-2.33391	1.03e-07	AMF	down	Csativus	AMF
CsaV3_3G039950	-2.4335	6.89e-09	AMF	down	Csativus	AMF
CsaV3_3G040310	2.19552	5.3e-06	AMF	up	Csativus	AMF
CsaV3_3G040330	-1.41988	0.00964236	AMF	down	Csativus	AMF
CsaV3_3G040360	1.43995	0.00846158	AMF	up	Csativus	AMF
CsaV3_3G040520	2.95172	8.53e-13	AMF	up	Csativus	AMF
CsaV3_3G040530	1.43054	0.00919664	AMF	up	Csativus	AMF
CsaV3_3G040550	-2.41981	2.39e-08	AMF	down	Csativus	AMF
CsaV3_3G040560	-2.20927	2.81e-07	AMF	down	Csativus	AMF
CsaV3_3G040570	-2.61769	2.66e-10	AMF	down	Csativus	AMF
CsaV3_3G040590	-1.92235	3.23e-05	AMF	down	Csativus	AMF
CsaV3_3G040700	-2.79066	1.77e-11	AMF	down	Csativus	AMF
CsaV3_3G040850	1.95026	0.0136343	AMF	up	Csativus	AMF
CsaV3_3G040910	1.4868	0.00442253	AMF	up	Csativus	AMF
CsaV3_3G040930	9.82892	0	AMF	up	Csativus	AMF
CsaV3_3G040990	1.681	0.000341887	AMF	up	Csativus	AMF
CsaV3_3G041280	-2.37554	1.54e-08	AMF	down	Csativus	AMF
CsaV3_3G041300	-1.26093	0.046848	AMF	down	Csativus	AMF
CsaV3_3G041310	-2.4273	6.38e-09	AMF	down	Csativus	AMF
CsaV3_3G041470	-1.57328	0.00203521	AMF	down	Csativus	AMF
CsaV3_3G041560	1.86705	6.13e-05	AMF	up	Csativus	AMF
CsaV3_3G041600	2.32876	1.89e-08	AMF	up	Csativus	AMF
CsaV3_3G041660	2.29204	8.05e-08	AMF	up	Csativus	AMF
CsaV3_3G041670	3.68806	0	AMF	up	Csativus	AMF
CsaV3_3G041800	1.404	0.0138138	AMF	up	Csativus	AMF
CsaV3_3G041830	1.62788	0.000675122	AMF	up	Csativus	AMF
CsaV3_3G041840	9.84857	0	AMF	up	Csativus	AMF
CsaV3_3G041880	2.48461	1.78e-09	AMF	up	Csativus	AMF
CsaV3_3G041980	-1.72533	0.00145785	AMF	down	Csativus	AMF
CsaV3_3G042000	-2.3088	4.38e-08	AMF	down	Csativus	AMF
CsaV3_3G042030	1.70007	0.000364079	AMF	up	Csativus	AMF
CsaV3_3G042040	1.47914	0.00506096	AMF	up	Csativus	AMF
CsaV3_3G042060	1.37802	0.0126802	AMF	up	Csativus	AMF
CsaV3_3G042110	-1.5424	0.00406817	AMF	down	Csativus	AMF
CsaV3_3G042120	2.70173	1.99e-11	AMF	up	Csativus	AMF
CsaV3_3G042150	1.91593	0.000748233	AMF	up	Csativus	AMF
CsaV3_3G042200	-1.44884	0.010059	AMF	down	Csativus	AMF
CsaV3_3G042370	-1.29799	0.0360474	AMF	down	Csativus	AMF
CsaV3_3G042440	-2.65583	8.25e-09	AMF	down	Csativus	AMF
CsaV3_3G042590	2.24684	9.41e-08	AMF	up	Csativus	AMF
CsaV3_3G042660	2.13171	4.25e-05	AMF	up	Csativus	AMF
CsaV3_3G042760	-1.49679	0.0116176	AMF	down	Csativus	AMF
CsaV3_3G042970	-1.66385	0.000555687	AMF	down	Csativus	AMF
CsaV3_3G043060	1.56734	0.00147981	AMF	up	Csativus	AMF
CsaV3_3G043130	1.85394	0.00135814	AMF	up	Csativus	AMF
CsaV3_3G043210	-3.39287	0.000455314	AMF	down	Csativus	AMF
CsaV3_3G043290	1.34299	0.0231671	AMF	up	Csativus	AMF
CsaV3_3G043360	-1.85973	3.87e-05	AMF	down	Csativus	AMF
CsaV3_3G043420	2.61046	1.41e-05	AMF	up	Csativus	AMF
CsaV3_3G043460	2.20662	0.000110244	AMF	up	Csativus	AMF
CsaV3_3G043630	-2.42621	0.0165441	AMF	down	Csativus	AMF
CsaV3_3G043730	3.47331	0	AMF	up	Csativus	AMF
CsaV3_3G043740	1.63509	0.000589335	AMF	up	Csativus	AMF
CsaV3_3G043780	1.70475	0.000244271	AMF	up	Csativus	AMF
CsaV3_3G043880	-2.68251	0.00608381	AMF	down	Csativus	AMF
CsaV3_3G043920	-1.94125	2.22e-05	AMF	down	Csativus	AMF
CsaV3_3G043940	2.0761	0.000103819	AMF	up	Csativus	AMF
CsaV3_3G044000	2.54267	3.84e-10	AMF	up	Csativus	AMF
CsaV3_3G044080	1.73217	0.000254795	AMF	up	Csativus	AMF
CsaV3_3G044180	-1.66696	0.00435216	AMF	down	Csativus	AMF
CsaV3_3G044210	-1.75043	0.000202598	AMF	down	Csativus	AMF
CsaV3_3G044280	3.16859	0.00289573	AMF	up	Csativus	AMF
CsaV3_3G044330	3.27116	0.00125958	AMF	up	Csativus	AMF
CsaV3_3G044500	-2.98321	2.81e-12	AMF	down	Csativus	AMF
CsaV3_3G044510	-1.62371	0.00085781	AMF	down	Csativus	AMF
CsaV3_3G044530	-2.32123	3.53e-08	AMF	down	Csativus	AMF
CsaV3_3G044540	-1.69807	0.000333192	AMF	down	Csativus	AMF
CsaV3_3G044670	-1.29929	0.03608	AMF	down	Csativus	AMF
CsaV3_3G044680	-2.43074	1.33e-08	AMF	down	Csativus	AMF
CsaV3_3G044690	-3.12569	9.18e-14	AMF	down	Csativus	AMF
CsaV3_3G044710	1.70193	0.00070208	AMF	up	Csativus	AMF
CsaV3_3G044770	2.50782	5.35e-07	AMF	up	Csativus	AMF
CsaV3_3G044780	1.40932	0.00958902	AMF	up	Csativus	AMF
CsaV3_3G044850	-2.45173	1.75e-08	AMF	down	Csativus	AMF
CsaV3_3G044860	-1.52165	0.00304966	AMF	down	Csativus	AMF
CsaV3_3G044870	1.87553	2.31e-05	AMF	up	Csativus	AMF
CsaV3_3G044880	-1.76548	0.00118904	AMF	down	Csativus	AMF
CsaV3_3G044970	1.94936	7.33e-06	AMF	up	Csativus	AMF
CsaV3_3G044980	3.56756	0	AMF	up	Csativus	AMF
CsaV3_3G045040	-2.72426	1.32e-07	AMF	down	Csativus	AMF
CsaV3_3G045060	-1.53711	0.00254307	AMF	down	Csativus	AMF
CsaV3_3G045170	2.5443	3.74e-10	AMF	up	Csativus	AMF
CsaV3_3G045190	1.39753	0.0279999	AMF	up	Csativus	AMF
CsaV3_3G045240	2.45569	8.44e-07	AMF	up	Csativus	AMF
CsaV3_3G045280	1.36741	0.0260533	AMF	up	Csativus	AMF
CsaV3_3G045320	-2.21937	2.61e-07	AMF	down	Csativus	AMF
CsaV3_3G045340	1.30026	0.0473864	AMF	up	Csativus	AMF
CsaV3_3G045350	1.30819	0.0342855	AMF	up	Csativus	AMF
CsaV3_3G045420	-3.07319	0.00602115	AMF	down	Csativus	AMF
CsaV3_3G045430	-1.31412	0.0400206	AMF	down	Csativus	AMF
CsaV3_3G045480	-1.67346	0.00300952	AMF	down	Csativus	AMF
CsaV3_3G045500	1.6182	0.000773314	AMF	up	Csativus	AMF
CsaV3_3G045510	-2.54941	8.48e-10	AMF	down	Csativus	AMF
CsaV3_3G045520	-1.32955	0.0257314	AMF	down	Csativus	AMF
CsaV3_3G045740	1.36144	0.0183891	AMF	up	Csativus	AMF
CsaV3_3G045750	-2.31912	1.71e-07	AMF	down	Csativus	AMF
CsaV3_3G045760	2.0888	8.61e-07	AMF	up	Csativus	AMF
CsaV3_3G045860	1.47545	0.00418495	AMF	up	Csativus	AMF
CsaV3_3G045920	1.96347	6.42e-06	AMF	up	Csativus	AMF
CsaV3_3G045940	2.11456	1.3e-06	AMF	up	Csativus	AMF
CsaV3_3G045970	-1.63833	0.000819182	AMF	down	Csativus	AMF
CsaV3_3G046360	1.76619	0.000102581	AMF	up	Csativus	AMF
CsaV3_3G046380	1.59241	0.00148261	AMF	up	Csativus	AMF
CsaV3_3G046560	3.68203	0	AMF	up	Csativus	AMF
CsaV3_3G046600	-1.27054	0.0425604	AMF	down	Csativus	AMF
CsaV3_3G046720	-1.34106	0.0268028	AMF	down	Csativus	AMF
CsaV3_3G046910	-1.50081	0.0037648	AMF	down	Csativus	AMF
CsaV3_3G046930	1.59782	0.00123654	AMF	up	Csativus	AMF
CsaV3_3G046950	2.75771	1.96e-05	AMF	up	Csativus	AMF
CsaV3_3G046980	1.29531	0.0310134	AMF	up	Csativus	AMF
CsaV3_3G047010	5.2228	0	AMF	up	Csativus	AMF
CsaV3_3G047090	-1.30336	0.0311171	AMF	down	Csativus	AMF
CsaV3_3G047130	-1.78719	0.000106909	AMF	down	Csativus	AMF
CsaV3_3G047190	1.50754	0.00605274	AMF	up	Csativus	AMF
CsaV3_3G047240	5.86054	0	AMF	up	Csativus	AMF
CsaV3_3G047250	2.56213	2.74e-08	AMF	up	Csativus	AMF
CsaV3_3G047260	1.65029	0.000501583	AMF	up	Csativus	AMF
CsaV3_3G047300	1.4745	0.00588648	AMF	up	Csativus	AMF
CsaV3_3G047580	2.68054	3.18e-11	AMF	up	Csativus	AMF
CsaV3_3G047590	2.63545	4.37e-10	AMF	up	Csativus	AMF
CsaV3_3G047640	-1.4866	0.0054999	AMF	down	Csativus	AMF
CsaV3_3G047820	-2.08299	0.000220871	AMF	down	Csativus	AMF
CsaV3_3G047900	1.48629	0.0042147	AMF	up	Csativus	AMF
CsaV3_3G047950	-1.7928	0.000150161	AMF	down	Csativus	AMF
CsaV3_3G047960	-4.11799	2.54e-07	AMF	down	Csativus	AMF
CsaV3_3G048020	2.42546	4.58e-08	AMF	up	Csativus	AMF
CsaV3_3G048100	4.02732	0	AMF	up	Csativus	AMF
CsaV3_3G048190	4.76202	0	AMF	up	Csativus	AMF
CsaV3_3G048200	8.38484	0	AMF	up	Csativus	AMF
CsaV3_3G048270	-3.51114	0	AMF	down	Csativus	AMF
CsaV3_3G048420	-1.39907	0.0123626	AMF	down	Csativus	AMF
CsaV3_3G048460	-2.72208	4.57e-11	AMF	down	Csativus	AMF
CsaV3_3G048500	-3.25861	1.44e-15	AMF	down	Csativus	AMF
CsaV3_3G048510	-1.36886	0.0276939	AMF	down	Csativus	AMF
CsaV3_3G048570	3.30362	1.11e-16	AMF	up	Csativus	AMF
CsaV3_3G048580	1.49553	0.00339281	AMF	up	Csativus	AMF
CsaV3_3G048590	-1.91688	1.74e-05	AMF	down	Csativus	AMF
CsaV3_3G048670	1.27899	0.0471453	AMF	up	Csativus	AMF
CsaV3_3G048730	-1.58773	0.00137755	AMF	down	Csativus	AMF
CsaV3_3G048840	-1.70142	0.000338026	AMF	down	Csativus	AMF
CsaV3_3G048880	-1.37417	0.0150325	AMF	down	Csativus	AMF
CsaV3_3G048970	-2.31684	0.00193124	AMF	down	Csativus	AMF
CsaV3_3G048980	-2.78176	1.74e-11	AMF	down	Csativus	AMF
CsaV3_3G049010	2.10333	0.0315734	AMF	up	Csativus	AMF
CsaV3_3G049080	-1.93231	2.15e-05	AMF	down	Csativus	AMF
CsaV3_3G049240	1.78648	8.09e-05	AMF	up	Csativus	AMF
CsaV3_3G049280	3.21071	8.88e-16	AMF	up	Csativus	AMF
CsaV3_3G049320	-2.68231	8.2e-11	AMF	down	Csativus	AMF
CsaV3_3G049360	-3.74767	0	AMF	down	Csativus	AMF
CsaV3_3G049410	1.80405	0.00105255	AMF	up	Csativus	AMF
CsaV3_3G049430	1.90688	0.000231176	AMF	up	Csativus	AMF
CsaV3_3G049470	1.2746	0.0370341	AMF	up	Csativus	AMF
CsaV3_3G049780	1.38119	0.0121621	AMF	up	Csativus	AMF
CsaV3_3G049980	1.71385	0.000259433	AMF	up	Csativus	AMF
CsaV3_3G050030	2.25849	1.46e-07	AMF	up	Csativus	AMF
CsaV3_3G050080	3.45671	0.000248399	AMF	up	Csativus	AMF
CsaV3_4G000010	2.57413	0.0148082	AMF	up	Csativus	AMF
CsaV3_4G000310	-1.78569	0.000351855	AMF	down	Csativus	AMF
CsaV3_4G000320	-1.44907	0.00700729	AMF	down	Csativus	AMF
CsaV3_4G000340	-2.07741	2.48e-06	AMF	down	Csativus	AMF
CsaV3_4G000540	2.16276	3.89e-07	AMF	up	Csativus	AMF
CsaV3_4G000550	-1.88068	5.56e-05	AMF	down	Csativus	AMF
CsaV3_4G000730	1.81932	5.92e-05	AMF	up	Csativus	AMF
CsaV3_4G000740	1.39765	0.0110999	AMF	up	Csativus	AMF
CsaV3_4G000910	3.71418	8.58e-10	AMF	up	Csativus	AMF
CsaV3_4G000920	-2.08676	1.73e-06	AMF	down	Csativus	AMF
CsaV3_4G000930	-1.56737	0.00242937	AMF	down	Csativus	AMF
CsaV3_4G000970	1.39988	0.0145014	AMF	up	Csativus	AMF
CsaV3_4G001040	-2.43415	1.42e-07	AMF	down	Csativus	AMF
CsaV3_4G001090	1.72459	0.0164276	AMF	up	Csativus	AMF
CsaV3_4G001130	1.49707	0.00569809	AMF	up	Csativus	AMF
CsaV3_4G001170	-1.94654	1.12e-05	AMF	down	Csativus	AMF
CsaV3_4G001230	1.72304	0.000204422	AMF	up	Csativus	AMF
CsaV3_4G001300	-1.61444	0.00103129	AMF	down	Csativus	AMF
CsaV3_4G001350	1.4811	0.0040159	AMF	up	Csativus	AMF
CsaV3_4G001420	-2.0244	5.64e-06	AMF	down	Csativus	AMF
CsaV3_4G001490	2.31832	6.45e-08	AMF	up	Csativus	AMF
CsaV3_4G001940	-1.81783	0.000143881	AMF	down	Csativus	AMF
CsaV3_4G002030	-2.7998	2.16e-11	AMF	down	Csativus	AMF
CsaV3_4G002160	2.73751	0.000527588	AMF	up	Csativus	AMF
CsaV3_4G002180	1.41044	0.0142885	AMF	up	Csativus	AMF
CsaV3_4G002280	-1.86372	3.69e-05	AMF	down	Csativus	AMF
CsaV3_4G002320	1.34961	0.0400133	AMF	up	Csativus	AMF
CsaV3_4G002330	1.43385	0.0164265	AMF	up	Csativus	AMF
CsaV3_4G002350	-2.54379	8.21e-10	AMF	down	Csativus	AMF
CsaV3_4G002380	-2.18958	0.00605567	AMF	down	Csativus	AMF
CsaV3_4G002460	1.97763	2.18e-05	AMF	up	Csativus	AMF
CsaV3_4G002510	-1.45307	0.00662881	AMF	down	Csativus	AMF
CsaV3_4G002560	1.44216	0.0131674	AMF	up	Csativus	AMF
CsaV3_4G002690	1.73492	0.000212924	AMF	up	Csativus	AMF
CsaV3_4G002890	-2.1381	6.65e-07	AMF	down	Csativus	AMF
CsaV3_4G002960	1.47656	0.00460541	AMF	up	Csativus	AMF
CsaV3_4G003140	-1.96472	1.72e-05	AMF	down	Csativus	AMF
CsaV3_4G003170	-1.37859	0.0188311	AMF	down	Csativus	AMF
CsaV3_4G003180	-1.88907	3.18e-05	AMF	down	Csativus	AMF
CsaV3_4G003370	1.70833	0.000225152	AMF	up	Csativus	AMF
CsaV3_4G003580	2.01983	2.86e-06	AMF	up	Csativus	AMF
CsaV3_4G003590	1.30481	0.0402455	AMF	up	Csativus	AMF
CsaV3_4G003620	1.90423	1.59e-05	AMF	up	Csativus	AMF
CsaV3_4G003630	1.41148	0.0130653	AMF	up	Csativus	AMF
CsaV3_4G003640	-1.79935	0.0420234	AMF	down	Csativus	AMF
CsaV3_4G003830	-1.27748	0.0440021	AMF	down	Csativus	AMF
CsaV3_4G003880	-2.30633	4.57e-08	AMF	down	Csativus	AMF
CsaV3_4G003890	-1.90095	0.000114273	AMF	down	Csativus	AMF
CsaV3_4G003940	1.3173	0.0469186	AMF	up	Csativus	AMF
CsaV3_4G003960	-1.61717	0.000924422	AMF	down	Csativus	AMF
CsaV3_4G003990	2.36817	1.22e-07	AMF	up	Csativus	AMF
CsaV3_4G004100	2.55616	3.05e-09	AMF	up	Csativus	AMF
CsaV3_4G004120	1.54901	0.00186605	AMF	up	Csativus	AMF
CsaV3_4G004130	1.66677	0.0388277	AMF	up	Csativus	AMF
CsaV3_4G004210	-2.38339	4.4e-08	AMF	down	Csativus	AMF
CsaV3_4G004350	2.13669	6.55e-06	AMF	up	Csativus	AMF
CsaV3_4G004370	-3.53493	2.55e-11	AMF	down	Csativus	AMF
CsaV3_4G004430	1.53865	0.00272964	AMF	up	Csativus	AMF
CsaV3_4G004470	-1.67404	0.00124193	AMF	down	Csativus	AMF
CsaV3_4G004480	1.76892	0.00467892	AMF	up	Csativus	AMF
CsaV3_4G004760	2.38434	6.34e-07	AMF	up	Csativus	AMF
CsaV3_4G004780	-2.04138	2.8e-06	AMF	down	Csativus	AMF
CsaV3_4G004790	1.54531	0.00205957	AMF	up	Csativus	AMF
CsaV3_4G004820	4.04825	0	AMF	up	Csativus	AMF
CsaV3_4G004890	-1.46876	0.018858	AMF	down	Csativus	AMF
CsaV3_4G004900	2.10871	1.9e-06	AMF	up	Csativus	AMF
CsaV3_4G004920	-1.59759	0.00253439	AMF	down	Csativus	AMF
CsaV3_4G004930	-1.35739	0.0398146	AMF	down	Csativus	AMF
CsaV3_4G005110	3.99532	9.22e-07	AMF	up	Csativus	AMF
CsaV3_4G005120	1.46691	0.00528464	AMF	up	Csativus	AMF
CsaV3_4G005130	1.97069	3.82e-05	AMF	up	Csativus	AMF
CsaV3_4G005190	-1.43163	0.00923674	AMF	down	Csativus	AMF
CsaV3_4G005200	1.28974	0.0384782	AMF	up	Csativus	AMF
CsaV3_4G005280	-2.03364	3.17e-05	AMF	down	Csativus	AMF
CsaV3_4G005330	1.66596	0.000736145	AMF	up	Csativus	AMF
CsaV3_4G005460	-2.29091	7.13e-08	AMF	down	Csativus	AMF
CsaV3_4G005470	-1.7118	0.000324844	AMF	down	Csativus	AMF
CsaV3_4G005540	-1.35678	0.0180658	AMF	down	Csativus	AMF
CsaV3_4G005610	-2.13848	3.57e-05	AMF	down	Csativus	AMF
CsaV3_4G005630	2.47157	0.0306001	AMF	up	Csativus	AMF
CsaV3_4G005640	1.90809	1.64e-05	AMF	up	Csativus	AMF
CsaV3_4G005700	3.18915	3.49e-14	AMF	up	Csativus	AMF
CsaV3_4G005810	-1.8128	7.51e-05	AMF	down	Csativus	AMF
CsaV3_4G005860	1.34275	0.0194595	AMF	up	Csativus	AMF
CsaV3_4G005880	2.3578	0.000262467	AMF	up	Csativus	AMF
CsaV3_4G005920	-1.74122	0.00021709	AMF	down	Csativus	AMF
CsaV3_4G006020	4.29537	0	AMF	up	Csativus	AMF
CsaV3_4G006090	2.54832	3.42e-10	AMF	up	Csativus	AMF
CsaV3_4G006110	-1.43882	0.00749381	AMF	down	Csativus	AMF
CsaV3_4G006140	-1.40502	0.0114898	AMF	down	Csativus	AMF
CsaV3_4G006150	1.75133	0.000193641	AMF	up	Csativus	AMF
CsaV3_4G006260	-3.31871	4.44e-16	AMF	down	Csativus	AMF
CsaV3_4G006270	-3.31743	6.66e-16	AMF	down	Csativus	AMF
CsaV3_4G006280	-2.48428	3.3e-09	AMF	down	Csativus	AMF
CsaV3_4G006370	-2.58304	0.000134498	AMF	down	Csativus	AMF
CsaV3_4G006410	-2.91104	0.0188686	AMF	down	Csativus	AMF
CsaV3_4G006460	-1.42278	0.0105082	AMF	down	Csativus	AMF
CsaV3_4G006590	1.30421	0.0322335	AMF	up	Csativus	AMF
CsaV3_4G006600	1.74392	0.0024042	AMF	up	Csativus	AMF
CsaV3_4G006870	2.34624	2.69e-08	AMF	up	Csativus	AMF
CsaV3_4G006900	-1.50031	0.00453261	AMF	down	Csativus	AMF
CsaV3_4G006970	-1.26523	0.0452979	AMF	down	Csativus	AMF
CsaV3_4G006980	-1.90865	4.41e-05	AMF	down	Csativus	AMF
CsaV3_4G007010	3.61071	4.03e-09	AMF	up	Csativus	AMF
CsaV3_4G007040	2.8082	0.0371651	AMF	up	Csativus	AMF
CsaV3_4G007080	1.34414	0.0210445	AMF	up	Csativus	AMF
CsaV3_4G007090	-1.92627	0.000273352	AMF	down	Csativus	AMF
CsaV3_4G007140	1.70607	0.000525734	AMF	up	Csativus	AMF
CsaV3_4G007260	2.20603	0.000406138	AMF	up	Csativus	AMF
CsaV3_4G007540	2.03283	3.14e-06	AMF	up	Csativus	AMF
CsaV3_4G007620	1.75993	0.000198358	AMF	up	Csativus	AMF
CsaV3_4G007850	1.88212	0.0306377	AMF	up	Csativus	AMF
CsaV3_4G007870	-3.4322	4.6e-06	AMF	down	Csativus	AMF
CsaV3_4G008090	2.62011	0.000339176	AMF	up	Csativus	AMF
CsaV3_4G008240	1.353	0.0165036	AMF	up	Csativus	AMF
CsaV3_4G008570	1.33436	0.0228483	AMF	up	Csativus	AMF
CsaV3_4G008690	-1.78741	0.000115684	AMF	down	Csativus	AMF
CsaV3_4G008750	1.89824	1.56e-05	AMF	up	Csativus	AMF
CsaV3_4G008770	1.84158	8.17e-05	AMF	up	Csativus	AMF
CsaV3_4G008810	-2.68693	6.46e-07	AMF	down	Csativus	AMF
CsaV3_4G008980	2.09016	8.9e-07	AMF	up	Csativus	AMF
CsaV3_4G009000	4.76283	0	AMF	up	Csativus	AMF
CsaV3_4G009060	1.87339	2.94e-05	AMF	up	Csativus	AMF
CsaV3_4G009090	1.5557	0.00179362	AMF	up	Csativus	AMF
CsaV3_4G009220	1.60643	0.049141	AMF	up	Csativus	AMF
CsaV3_4G009350	8.41934	0	AMF	up	Csativus	AMF
CsaV3_4G009470	1.36587	0.0169302	AMF	up	Csativus	AMF
CsaV3_4G009480	1.36284	0.0172622	AMF	up	Csativus	AMF
CsaV3_4G009570	3.32274	0	AMF	up	Csativus	AMF
CsaV3_4G009580	2.9785	3e-13	AMF	up	Csativus	AMF
CsaV3_4G009600	3.60279	1.54e-12	AMF	up	Csativus	AMF
CsaV3_4G009610	1.77618	0.000100497	AMF	up	Csativus	AMF
CsaV3_4G009620	-2.26697	8.44e-08	AMF	down	Csativus	AMF
CsaV3_4G009640	1.38357	0.027393	AMF	up	Csativus	AMF
CsaV3_4G009650	-1.46087	0.0127141	AMF	down	Csativus	AMF
CsaV3_4G009780	-2.35409	5.98e-08	AMF	down	Csativus	AMF
CsaV3_4G009860	-2.38812	1.89e-05	AMF	down	Csativus	AMF
CsaV3_4G009880	-2.50858	0.0221532	AMF	down	Csativus	AMF
CsaV3_4G009980	-4.21955	0	AMF	down	Csativus	AMF
CsaV3_4G010000	-1.69738	0.0438361	AMF	down	Csativus	AMF
CsaV3_4G010180	1.58391	0.0011302	AMF	up	Csativus	AMF
CsaV3_4G010210	-3.0245	1.43e-09	AMF	down	Csativus	AMF
CsaV3_4G010220	1.2835	0.0346953	AMF	up	Csativus	AMF
CsaV3_4G010550	6.91643	0	AMF	up	Csativus	AMF
CsaV3_4G011750	-2.08656	2.46e-06	AMF	down	Csativus	AMF
CsaV3_4G011810	1.31754	0.0489379	AMF	up	Csativus	AMF
CsaV3_4G011890	1.36695	0.0351744	AMF	up	Csativus	AMF
CsaV3_4G013260	1.4601	0.00700365	AMF	up	Csativus	AMF
CsaV3_4G013270	2.43579	2.58e-09	AMF	up	Csativus	AMF
CsaV3_4G014610	2.6862	3.37e-09	AMF	up	Csativus	AMF
CsaV3_4G014780	2.49608	8.83e-10	AMF	up	Csativus	AMF
CsaV3_4G014880	-2.0046	6.82e-06	AMF	down	Csativus	AMF
CsaV3_4G014920	-1.75109	0.000174296	AMF	down	Csativus	AMF
CsaV3_4G016280	-1.5747	0.00436369	AMF	down	Csativus	AMF
CsaV3_4G017310	2.54429	4.12e-10	AMF	up	Csativus	AMF
CsaV3_4G017410	1.45995	0.00517945	AMF	up	Csativus	AMF
CsaV3_4G017450	1.61471	0.000796321	AMF	up	Csativus	AMF
CsaV3_4G017500	1.33831	0.0272512	AMF	up	Csativus	AMF
CsaV3_4G017510	1.87279	2.32e-05	AMF	up	Csativus	AMF
CsaV3_4G017700	1.75493	0.000148762	AMF	up	Csativus	AMF
CsaV3_4G021810	-2.42505	9.5e-07	AMF	down	Csativus	AMF
CsaV3_4G021910	-2.18565	0.00968768	AMF	down	Csativus	AMF
CsaV3_4G021920	1.75457	0.000130391	AMF	up	Csativus	AMF
CsaV3_4G021950	2.00857	0.00102519	AMF	up	Csativus	AMF
CsaV3_4G022040	3.72026	1.29e-06	AMF	up	Csativus	AMF
CsaV3_4G023250	2.18027	2e-07	AMF	up	Csativus	AMF
CsaV3_4G023290	1.42764	0.00789821	AMF	up	Csativus	AMF
CsaV3_4G023350	-1.26385	0.0453431	AMF	down	Csativus	AMF
CsaV3_4G023380	3.57229	0	AMF	up	Csativus	AMF
CsaV3_4G023470	-1.39815	0.0120915	AMF	down	Csativus	AMF
CsaV3_4G023560	-1.35682	0.018559	AMF	down	Csativus	AMF
CsaV3_4G023590	1.4508	0.00807928	AMF	up	Csativus	AMF
CsaV3_4G023640	-1.57273	0.00454947	AMF	down	Csativus	AMF
CsaV3_4G023670	1.28052	0.0368512	AMF	up	Csativus	AMF
CsaV3_4G023750	1.36835	0.0184829	AMF	up	Csativus	AMF
CsaV3_4G023760	6.53022	0	AMF	up	Csativus	AMF
CsaV3_4G023830	1.51146	0.00337033	AMF	up	Csativus	AMF
CsaV3_4G023840	4.96197	0	AMF	up	Csativus	AMF
CsaV3_4G023890	3.05817	0.00673899	AMF	up	Csativus	AMF
CsaV3_4G023910	1.45286	0.0068954	AMF	up	Csativus	AMF
CsaV3_4G023960	-1.38122	0.0373436	AMF	down	Csativus	AMF
CsaV3_4G023970	-2.30385	3.42e-06	AMF	down	Csativus	AMF
CsaV3_4G024080	2.00665	3.22e-06	AMF	up	Csativus	AMF
CsaV3_4G024190	1.78975	8.58e-05	AMF	up	Csativus	AMF
CsaV3_4G024200	1.44119	0.0161561	AMF	up	Csativus	AMF
CsaV3_4G024290	2.46629	8.04e-09	AMF	up	Csativus	AMF
CsaV3_4G024330	2.00029	3.52e-06	AMF	up	Csativus	AMF
CsaV3_4G024610	2.47631	5.81e-06	AMF	up	Csativus	AMF
CsaV3_4G024630	-1.32081	0.0260559	AMF	down	Csativus	AMF
CsaV3_4G024830	2.25088	0.0100643	AMF	up	Csativus	AMF
CsaV3_4G024900	1.28318	0.0352686	AMF	up	Csativus	AMF
CsaV3_4G024950	2.96108	6.97e-11	AMF	up	Csativus	AMF
CsaV3_4G025050	-1.45314	0.0128869	AMF	down	Csativus	AMF
CsaV3_4G025090	1.44658	0.00652494	AMF	up	Csativus	AMF
CsaV3_4G025190	-1.27677	0.0406118	AMF	down	Csativus	AMF
CsaV3_4G025200	-1.31602	0.0460079	AMF	down	Csativus	AMF
CsaV3_4G025220	1.86096	4.83e-05	AMF	up	Csativus	AMF
CsaV3_4G025260	4.15504	0	AMF	up	Csativus	AMF
CsaV3_4G025300	9.53671	0	AMF	up	Csativus	AMF
CsaV3_4G025360	-1.39416	0.0196236	AMF	down	Csativus	AMF
CsaV3_4G025450	-1.41058	0.0314957	AMF	down	Csativus	AMF
CsaV3_4G025480	3.5016	7.32e-10	AMF	up	Csativus	AMF
CsaV3_4G025490	2.05506	3.55e-05	AMF	up	Csativus	AMF
CsaV3_4G025580	1.47569	0.00421069	AMF	up	Csativus	AMF
CsaV3_4G025610	-2.31786	6.98e-08	AMF	down	Csativus	AMF
CsaV3_4G025650	1.57009	0.00168352	AMF	up	Csativus	AMF
CsaV3_4G025660	1.51271	0.00287106	AMF	up	Csativus	AMF
CsaV3_4G025680	2.70541	1.97e-11	AMF	up	Csativus	AMF
CsaV3_4G025700	2.24042	5.35e-07	AMF	up	Csativus	AMF
CsaV3_4G025720	1.39247	0.010768	AMF	up	Csativus	AMF
CsaV3_4G025760	-1.51201	0.00329138	AMF	down	Csativus	AMF
CsaV3_4G025840	1.64511	0.000881894	AMF	up	Csativus	AMF
CsaV3_4G025850	1.35919	0.015519	AMF	up	Csativus	AMF
CsaV3_4G026030	1.51925	0.00349037	AMF	up	Csativus	AMF
CsaV3_4G026040	6.121	0	AMF	up	Csativus	AMF
CsaV3_4G026050	-2.20923	2.26e-07	AMF	down	Csativus	AMF
CsaV3_4G026110	2.05026	2.24e-05	AMF	up	Csativus	AMF
CsaV3_4G026120	2.13697	0.0156646	AMF	up	Csativus	AMF
CsaV3_4G026260	1.41383	0.00855935	AMF	up	Csativus	AMF
CsaV3_4G026310	1.30218	0.0476291	AMF	up	Csativus	AMF
CsaV3_4G026330	-1.88004	5.02e-05	AMF	down	Csativus	AMF
CsaV3_4G026410	1.2627	0.0439136	AMF	up	Csativus	AMF
CsaV3_4G026490	-1.56381	0.00321548	AMF	down	Csativus	AMF
CsaV3_4G026660	1.61805	0.000988238	AMF	up	Csativus	AMF
CsaV3_4G026740	1.81617	5.31e-05	AMF	up	Csativus	AMF
CsaV3_4G026960	1.61842	0.0146383	AMF	up	Csativus	AMF
CsaV3_4G027010	3.50165	0	AMF	up	Csativus	AMF
CsaV3_4G027070	1.40429	0.0163864	AMF	up	Csativus	AMF
CsaV3_4G027080	-3.55196	0	AMF	down	Csativus	AMF
CsaV3_4G027150	1.53528	0.0307898	AMF	up	Csativus	AMF
CsaV3_4G027250	2.06388	3.18e-06	AMF	up	Csativus	AMF
CsaV3_4G027260	1.40276	0.0205795	AMF	up	Csativus	AMF
CsaV3_4G027320	-1.42603	0.0110133	AMF	down	Csativus	AMF
CsaV3_4G027450	1.6069	0.000845698	AMF	up	Csativus	AMF
CsaV3_4G027460	-1.3621	0.0178926	AMF	down	Csativus	AMF
CsaV3_4G027880	-1.86898	3.41e-05	AMF	down	Csativus	AMF
CsaV3_4G028010	2.60366	0.00183542	AMF	up	Csativus	AMF
CsaV3_4G028100	1.49427	0.00654683	AMF	up	Csativus	AMF
CsaV3_4G028130	-1.57585	0.0015548	AMF	down	Csativus	AMF
CsaV3_4G028140	-1.62096	0.00210344	AMF	down	Csativus	AMF
CsaV3_4G028170	3.6728	0	AMF	up	Csativus	AMF
CsaV3_4G028320	2.42877	1.06e-07	AMF	up	Csativus	AMF
CsaV3_4G028360	1.9555	6.72e-06	AMF	up	Csativus	AMF
CsaV3_4G028430	2.04615	0.000376771	AMF	up	Csativus	AMF
CsaV3_4G028540	-1.3414	0.0307448	AMF	down	Csativus	AMF
CsaV3_4G028610	1.47297	0.00438223	AMF	up	Csativus	AMF
CsaV3_4G028650	-2.44127	1.62e-08	AMF	down	Csativus	AMF
CsaV3_4G028820	-1.50621	0.00609448	AMF	down	Csativus	AMF
CsaV3_4G028910	8.01701	0	AMF	up	Csativus	AMF
CsaV3_4G028960	-2.89462	2.22e-12	AMF	down	Csativus	AMF
CsaV3_4G028990	2.00738	3.71e-06	AMF	up	Csativus	AMF
CsaV3_4G029290	-1.5666	0.00172085	AMF	down	Csativus	AMF
CsaV3_4G029330	-1.77432	0.000336282	AMF	down	Csativus	AMF
CsaV3_4G029480	2.12652	4.85e-07	AMF	up	Csativus	AMF
CsaV3_4G029570	-1.83558	0.000351597	AMF	down	Csativus	AMF
CsaV3_4G029700	-3.26443	0.00135341	AMF	down	Csativus	AMF
CsaV3_4G029740	-1.36029	0.0174188	AMF	down	Csativus	AMF
CsaV3_4G029770	-1.97121	1.04e-05	AMF	down	Csativus	AMF
CsaV3_4G029830	1.33425	0.0346616	AMF	up	Csativus	AMF
CsaV3_4G029980	-1.52833	0.00326029	AMF	down	Csativus	AMF
CsaV3_4G030120	1.66811	0.0267202	AMF	up	Csativus	AMF
CsaV3_4G030200	-1.73787	0.0236132	AMF	down	Csativus	AMF
CsaV3_4G030360	-1.60743	0.00115302	AMF	down	Csativus	AMF
CsaV3_4G030400	1.35621	0.0163854	AMF	up	Csativus	AMF
CsaV3_4G030460	1.48864	0.00361161	AMF	up	Csativus	AMF
CsaV3_4G030570	-1.49924	0.00432907	AMF	down	Csativus	AMF
CsaV3_4G030810	1.86792	2.64e-05	AMF	up	Csativus	AMF
CsaV3_4G031230	1.68714	0.00029764	AMF	up	Csativus	AMF
CsaV3_4G031250	-1.79603	0.000296519	AMF	down	Csativus	AMF
CsaV3_4G031290	1.41067	0.0101652	AMF	up	Csativus	AMF
CsaV3_4G031370	-1.42759	0.00880239	AMF	down	Csativus	AMF
CsaV3_4G031390	-3.21894	0.00195753	AMF	down	Csativus	AMF
CsaV3_4G031410	2.45129	1.24e-07	AMF	up	Csativus	AMF
CsaV3_4G031520	1.71486	0.00060033	AMF	up	Csativus	AMF
CsaV3_4G031780	-1.31039	0.0290582	AMF	down	Csativus	AMF
CsaV3_4G031860	-2.93378	3.54e-09	AMF	down	Csativus	AMF
CsaV3_4G031900	-1.29494	0.0352978	AMF	down	Csativus	AMF
CsaV3_4G032010	2.47483	1.5e-09	AMF	up	Csativus	AMF
CsaV3_4G032020	-1.96052	9.67e-06	AMF	down	Csativus	AMF
CsaV3_4G032040	1.3268	0.0276302	AMF	up	Csativus	AMF
CsaV3_4G032090	-2.52752	2.38e-08	AMF	down	Csativus	AMF
CsaV3_4G032100	2.32681	2.18e-08	AMF	up	Csativus	AMF
CsaV3_4G032110	-1.56069	0.00259257	AMF	down	Csativus	AMF
CsaV3_4G032280	-1.66658	0.000708655	AMF	down	Csativus	AMF
CsaV3_4G032320	1.32199	0.0270389	AMF	up	Csativus	AMF
CsaV3_4G032410	1.49994	0.00372232	AMF	up	Csativus	AMF
CsaV3_4G032430	1.65772	0.000641527	AMF	up	Csativus	AMF
CsaV3_4G032570	2.46234	5.51e-06	AMF	up	Csativus	AMF
CsaV3_4G032700	1.87594	6.61e-05	AMF	up	Csativus	AMF
CsaV3_4G032760	1.89962	1.56e-05	AMF	up	Csativus	AMF
CsaV3_4G032770	1.57372	0.00286357	AMF	up	Csativus	AMF
CsaV3_4G032800	-2.71563	2.63e-08	AMF	down	Csativus	AMF
CsaV3_4G032900	-1.99636	1.95e-05	AMF	down	Csativus	AMF
CsaV3_4G032910	1.35639	0.0247603	AMF	up	Csativus	AMF
CsaV3_4G032970	-2.34655	7.05e-08	AMF	down	Csativus	AMF
CsaV3_4G032980	2.46137	1.93e-09	AMF	up	Csativus	AMF
CsaV3_4G032990	-1.32901	0.0269449	AMF	down	Csativus	AMF
CsaV3_4G033060	3.02121	6.35e-12	AMF	up	Csativus	AMF
CsaV3_4G033270	1.39671	0.0135204	AMF	up	Csativus	AMF
CsaV3_4G033280	-2.09884	2.37e-06	AMF	down	Csativus	AMF
CsaV3_4G033320	3.73219	1.67e-15	AMF	up	Csativus	AMF
CsaV3_4G033410	1.97758	5.69e-06	AMF	up	Csativus	AMF
CsaV3_4G033430	-2.12662	0.0049318	AMF	down	Csativus	AMF
CsaV3_4G033830	-1.6159	0.00111004	AMF	down	Csativus	AMF
CsaV3_4G033850	-3.35841	3.33e-16	AMF	down	Csativus	AMF
CsaV3_4G033930	2.80072	3.07e-12	AMF	up	Csativus	AMF
CsaV3_4G034040	2.2086	1.41e-07	AMF	up	Csativus	AMF
CsaV3_4G034050	1.71123	0.0311616	AMF	up	Csativus	AMF
CsaV3_4G034070	1.43622	0.00658421	AMF	up	Csativus	AMF
CsaV3_4G034130	5.1778	0	AMF	up	Csativus	AMF
CsaV3_4G034220	1.32005	0.0345279	AMF	up	Csativus	AMF
CsaV3_4G034270	-1.90073	3.41e-05	AMF	down	Csativus	AMF
CsaV3_4G034490	-1.93572	1.36e-05	AMF	down	Csativus	AMF
CsaV3_4G034540	-2.48291	3.08e-05	AMF	down	Csativus	AMF
CsaV3_4G034550	-2.36286	1.67e-06	AMF	down	Csativus	AMF
CsaV3_4G034580	1.24823	0.0496291	AMF	up	Csativus	AMF
CsaV3_4G034660	-1.91855	8.93e-05	AMF	down	Csativus	AMF
CsaV3_4G034730	3.03056	6.54e-11	AMF	up	Csativus	AMF
CsaV3_4G034850	6.42472	0	AMF	up	Csativus	AMF
CsaV3_4G034950	1.27933	0.0351699	AMF	up	Csativus	AMF
CsaV3_4G034960	-1.75884	0.00157469	AMF	down	Csativus	AMF
CsaV3_4G035010	1.51367	0.00645196	AMF	up	Csativus	AMF
CsaV3_4G035030	1.56971	0.00274879	AMF	up	Csativus	AMF
CsaV3_4G035070	-4.02492	3.76e-05	AMF	down	Csativus	AMF
CsaV3_4G035130	1.41569	0.026674	AMF	up	Csativus	AMF
CsaV3_4G035270	3.08411	3.87e-14	AMF	up	Csativus	AMF
CsaV3_4G035320	3.32154	1.11e-16	AMF	up	Csativus	AMF
CsaV3_4G035350	1.67403	0.000427913	AMF	up	Csativus	AMF
CsaV3_4G035420	-2.52864	1.39e-09	AMF	down	Csativus	AMF
CsaV3_4G035500	3.66976	0	AMF	up	Csativus	AMF
CsaV3_4G035590	-1.30464	0.0323177	AMF	down	Csativus	AMF
CsaV3_4G035740	2.30852	2.33e-08	AMF	up	Csativus	AMF
CsaV3_4G035870	1.67197	0.000384242	AMF	up	Csativus	AMF
CsaV3_4G035900	-2.75484	2.53e-07	AMF	down	Csativus	AMF
CsaV3_4G035930	-2.50589	0.00904556	AMF	down	Csativus	AMF
CsaV3_4G035970	6.29996	0	AMF	up	Csativus	AMF
CsaV3_4G036190	4.48581	0	AMF	up	Csativus	AMF
CsaV3_4G036210	-1.80119	0.000177752	AMF	down	Csativus	AMF
CsaV3_4G036290	1.95098	7.5e-06	AMF	up	Csativus	AMF
CsaV3_4G036340	1.611	0.0064055	AMF	up	Csativus	AMF
CsaV3_4G036400	-1.86286	0.00136212	AMF	down	Csativus	AMF
CsaV3_4G036470	1.2845	0.0369044	AMF	up	Csativus	AMF
CsaV3_4G036610	-1.46909	0.00537521	AMF	down	Csativus	AMF
CsaV3_4G036710	1.37985	0.0124512	AMF	up	Csativus	AMF
CsaV3_4G036940	1.29851	0.0417787	AMF	up	Csativus	AMF
CsaV3_4G037110	1.93349	1.66e-05	AMF	up	Csativus	AMF
CsaV3_4G037150	1.38191	0.0123561	AMF	up	Csativus	AMF
CsaV3_4G037170	3.77162	0	AMF	up	Csativus	AMF
CsaV3_4G037200	-1.60902	0.00435235	AMF	down	Csativus	AMF
CsaV3_4G037230	-1.50021	0.00524814	AMF	down	Csativus	AMF
CsaV3_4G037270	1.83881	4.04e-05	AMF	up	Csativus	AMF
CsaV3_4G037310	1.32168	0.0237229	AMF	up	Csativus	AMF
CsaV3_4G037340	-1.72842	0.000345133	AMF	down	Csativus	AMF
CsaV3_4G037440	1.33185	0.0210827	AMF	up	Csativus	AMF
CsaV3_4G037530	-1.33764	0.0319155	AMF	down	Csativus	AMF
CsaV3_4G037550	1.73571	0.000181924	AMF	up	Csativus	AMF
CsaV3_4G037590	2.45868	5.38e-09	AMF	up	Csativus	AMF
CsaV3_4G037620	1.86956	0.0264426	AMF	up	Csativus	AMF
CsaV3_4G037790	1.67631	0.000562971	AMF	up	Csativus	AMF
CsaV3_5G000090	-2.66092	1.05e-10	AMF	down	Csativus	AMF
CsaV3_5G000120	1.36476	0.017088	AMF	up	Csativus	AMF
CsaV3_5G000300	-1.48342	0.00554362	AMF	down	Csativus	AMF
CsaV3_5G000340	-2.1524	5.4e-07	AMF	down	Csativus	AMF
CsaV3_5G000440	-1.65239	0.000658259	AMF	down	Csativus	AMF
CsaV3_5G000770	-1.48682	0.00444562	AMF	down	Csativus	AMF
CsaV3_5G000820	3.29187	1.32e-14	AMF	up	Csativus	AMF
CsaV3_5G001040	-1.78326	0.000109055	AMF	down	Csativus	AMF
CsaV3_5G001070	1.33737	0.0229082	AMF	up	Csativus	AMF
CsaV3_5G001250	3.1401	0.000105827	AMF	up	Csativus	AMF
CsaV3_5G001280	2.91158	7.84e-13	AMF	up	Csativus	AMF
CsaV3_5G001400	6.22085	0	AMF	up	Csativus	AMF
CsaV3_5G001520	2.09133	1.07e-06	AMF	up	Csativus	AMF
CsaV3_5G001650	1.31685	0.0375293	AMF	up	Csativus	AMF
CsaV3_5G001660	3.66143	0	AMF	up	Csativus	AMF
CsaV3_5G001690	-1.80174	9.08e-05	AMF	down	Csativus	AMF
CsaV3_5G001890	-3.25072	3.33e-05	AMF	down	Csativus	AMF
CsaV3_5G001970	1.48378	0.00464136	AMF	up	Csativus	AMF
CsaV3_5G002120	1.33931	0.0222085	AMF	up	Csativus	AMF
CsaV3_5G002170	5.43053	0	AMF	up	Csativus	AMF
CsaV3_5G002210	-1.86015	6.85e-05	AMF	down	Csativus	AMF
CsaV3_5G002340	3.27242	1.11e-16	AMF	up	Csativus	AMF
CsaV3_5G002430	-1.7695	0.000165529	AMF	down	Csativus	AMF
CsaV3_5G002680	1.41285	0.0105716	AMF	up	Csativus	AMF
CsaV3_5G002720	1.38436	0.0211289	AMF	up	Csativus	AMF
CsaV3_5G002840	1.89306	1.69e-05	AMF	up	Csativus	AMF
CsaV3_5G002940	1.67901	0.000451274	AMF	up	Csativus	AMF
CsaV3_5G003040	-1.45576	0.00619322	AMF	down	Csativus	AMF
CsaV3_5G003050	1.44292	0.0257231	AMF	up	Csativus	AMF
CsaV3_5G003180	1.7583	0.000168492	AMF	up	Csativus	AMF
CsaV3_5G003220	2.87345	8.27e-12	AMF	up	Csativus	AMF
CsaV3_5G003240	1.70966	0.00029703	AMF	up	Csativus	AMF
CsaV3_5G003250	1.58351	0.00215133	AMF	up	Csativus	AMF
CsaV3_5G003260	3.46711	0	AMF	up	Csativus	AMF
CsaV3_5G003320	-1.87697	3.46e-05	AMF	down	Csativus	AMF
CsaV3_5G003330	1.33182	0.0260012	AMF	up	Csativus	AMF
CsaV3_5G003400	3.42705	2.31e-09	AMF	up	Csativus	AMF
CsaV3_5G003440	5.13535	0	AMF	up	Csativus	AMF
CsaV3_5G003450	1.46974	0.00457686	AMF	up	Csativus	AMF
CsaV3_5G003480	6.28345	0	AMF	up	Csativus	AMF
CsaV3_5G003490	3.94437	1.11e-16	AMF	up	Csativus	AMF
CsaV3_5G003510	-1.37232	0.0155976	AMF	down	Csativus	AMF
CsaV3_5G003520	2.03612	0.0232189	AMF	up	Csativus	AMF
CsaV3_5G003530	1.7572	0.000121499	AMF	up	Csativus	AMF
CsaV3_5G003540	11.9077	0	AMF	up	Csativus	AMF
CsaV3_5G003580	-1.79837	0.00214056	AMF	down	Csativus	AMF
CsaV3_5G003620	-2.55344	8.08e-10	AMF	down	Csativus	AMF
CsaV3_5G003640	1.42141	0.0175066	AMF	up	Csativus	AMF
CsaV3_5G003650	-1.78174	0.000154516	AMF	down	Csativus	AMF
CsaV3_5G003710	1.72079	0.000378315	AMF	up	Csativus	AMF
CsaV3_5G003790	2.21779	1.08e-07	AMF	up	Csativus	AMF
CsaV3_5G003820	-2.28832	0.0220905	AMF	down	Csativus	AMF
CsaV3_5G003830	3.35033	0	AMF	up	Csativus	AMF
CsaV3_5G003840	2.39381	7.44e-09	AMF	up	Csativus	AMF
CsaV3_5G003960	2.01814	2.84e-06	AMF	up	Csativus	AMF
CsaV3_5G003980	1.66263	0.00043729	AMF	up	Csativus	AMF
CsaV3_5G004050	-3.41783	0	AMF	down	Csativus	AMF
CsaV3_5G004070	4.16981	0	AMF	up	Csativus	AMF
CsaV3_5G004080	8.12428	0	AMF	up	Csativus	AMF
CsaV3_5G004090	6.17863	0	AMF	up	Csativus	AMF
CsaV3_5G004100	5.81221	0	AMF	up	Csativus	AMF
CsaV3_5G004110	2.91252	6.22e-06	AMF	up	Csativus	AMF
CsaV3_5G004120	4.17954	0	AMF	up	Csativus	AMF
[truncated: 30,735 more rows]
