# Supplementary material for: Diversity and conservation of plant small secreted proteins associated with arbuscular mycorrhizal symbiosis
Source: Hortic Res. 2022 Feb 19;9:uhac043. doi: 10.1093/hr/uhac043 (PMC8985099; doi:10.1093/hr/uhac043)
Supplement: Web_Material_uhac043 [file web_material_uhac043.zip › Supplementary_tables/Table S5.xlsx]

## Sheet: 15_six_species_SSPs_in_OGs_new_
Table S5. List of all differentially expressed SSPs induced by AMF in four species. These SSPs are also classified into ortholog groups.
GeneID	ProteinID	Subset	Species	Up	Down	OG
CsaV3_1G005610	CsaV3_1G005610.1	Extra	Csativus	No	Yes	OG0000040
CsaV3_1G010310	CsaV3_1G010310.1	Extra	Csativus	No	Yes	OG0001679
CsaV3_1G022970	CsaV3_1G022970.1	NSS	Csativus	Yes	No	OG0000707
CsaV3_1G026750	CsaV3_1G026750.1	Extra	Csativus	Yes	No	OG0000094
CsaV3_1G029820	CsaV3_1G029820.1	Extra	Csativus	Yes	No	OG0001266
CsaV3_1G034120	CsaV3_1G034120.1	Extra	Csativus	No	Yes	OG0001274
CsaV3_1G034230	CsaV3_1G034230.1	Extra	Csativus	Yes	No	OG0001274
CsaV3_1G036260	CsaV3_1G036260.1	Extra	Csativus	Yes	No	OG0009836
CsaV3_1G036270	CsaV3_1G036270.1	NSSExtra	Csativus	No	Yes	OG0035063
CsaV3_1G037940	CsaV3_1G037940.1	Extra	Csativus	No	Yes	OG0035064
CsaV3_1G044920	CsaV3_1G044920.1	Extra	Csativus	No	Yes	OG0000008
CsaV3_2G002580	CsaV3_2G002580.1	Extra	Csativus	No	Yes	OG0011712
CsaV3_2G002710	CsaV3_2G002710.1	Extra	Csativus	Yes	No	OG0001266
CsaV3_2G003890	CsaV3_2G003890.1	NSS	Csativus	Yes	No	OG0002920
CsaV3_2G004070	CsaV3_2G004070.1	NSSExtra	Csativus	Yes	No	OG0001624
CsaV3_2G009650	CsaV3_2G009650.1	NSSExtra	Csativus	Yes	No	OG0002566
CsaV3_2G010600	CsaV3_2G010600.1	NSSExtra	Csativus	Yes	No	OG0000040
CsaV3_2G014630	CsaV3_2G014630.1	NSSExtra	Csativus	No	Yes	OG0002543
CsaV3_2G025430	CsaV3_2G025430.1	Extra	Csativus	Yes	No	OG0004571
CsaV3_2G031780	CsaV3_2G031780.1	Extra	Csativus	Yes	No	OG0000768
CsaV3_2G031980	CsaV3_2G031980.1	Extra	Csativus	No	Yes	OG0000768
CsaV3_2G034820	CsaV3_2G034820.1	NSSExtra	Csativus	Yes	No	OG0000081
CsaV3_3G002950	CsaV3_3G002950.1	Extra	Csativus	Yes	No	OG0000094
CsaV3_3G004660	CsaV3_3G004660.1	Extra	Csativus	Yes	No	OG0007744
CsaV3_3G005920	CsaV3_3G005920.1	NSS	Csativus	Yes	No	OG0000381
CsaV3_3G006310	CsaV3_3G006310.1	Extra	Csativus	No	Yes	OG0008010
CsaV3_3G008100	CsaV3_3G008100.1	Extra	Csativus	No	Yes	OG0000116
CsaV3_3G012930	CsaV3_3G012930.1	NSSExtra	Csativus	Yes	No	OG0000364
CsaV3_3G017150	CsaV3_3G017150.1	NSS	Csativus	No	Yes	OG0001321
CsaV3_3G018920	CsaV3_3G018920.1	Extra	Csativus	Yes	No	OG0000692
CsaV3_3G018940	CsaV3_3G018940.1	Extra	Csativus	No	Yes	OG0000692
CsaV3_3G018960	CsaV3_3G018960.1	Extra	Csativus	No	Yes	OG0000692
CsaV3_3G021620	CsaV3_3G021620.1	Extra	Csativus	No	Yes	OG0011156
CsaV3_3G022490	CsaV3_3G022490.1	NSS	Csativus	Yes	No	OG0002920
CsaV3_3G036450	CsaV3_3G036450.1	NSSExtra	Csativus	Yes	No	OG0008584
CsaV3_3G040570	CsaV3_3G040570.1	Extra	Csativus	No	Yes	OG0001752
CsaV3_3G042060	CsaV3_3G042060.1	NSSExtra	Csativus	Yes	No	OG0000660
CsaV3_3G044510	CsaV3_3G044510.1	Extra	Csativus	No	Yes	OG0002355
CsaV3_3G045860	CsaV3_3G045860.1	Extra	Csativus	Yes	No	OG0000660
CsaV3_4G000310	CsaV3_4G000310.1	Extra	Csativus	No	Yes	OG0028711
CsaV3_4G000320	CsaV3_4G000320.1	Extra	Csativus	No	Yes	OG0028711
CsaV3_4G000340	CsaV3_4G000340.1	Extra	Csativus	No	Yes	OG0047141
CsaV3_4G002160	CsaV3_4G002160.1	Extra	Csativus	Yes	No	OG0000768
CsaV3_4G005610	CsaV3_4G005610.1	NSS	Csativus	No	Yes	OG0021447
CsaV3_4G005630	CsaV3_4G005630.1	NSS	Csativus	Yes	No	OG0021447
CsaV3_4G013260	CsaV3_4G013260.1	NSS	Csativus	Yes	No	OG0002490
CsaV3_4G021920	CsaV3_4G021920.1	NSS	Csativus	Yes	No	OG0000239
CsaV3_4G032700	CsaV3_4G032700.1	NSSExtra	Csativus	Yes	No	OG0001793
CsaV3_4G037440	CsaV3_4G037440.1	NSS	Csativus	Yes	No	OG0008756
CsaV3_5G001250	CsaV3_5G001250.1	Extra	Csativus	Yes	No	OG0001323
CsaV3_5G004080	CsaV3_5G004080.1	Extra	Csativus	Yes	No	OG0000094
CsaV3_5G004090	CsaV3_5G004090.1	Extra	Csativus	Yes	No	OG0000094
CsaV3_5G004100	CsaV3_5G004100.1	Extra	Csativus	Yes	No	OG0000094
CsaV3_5G004110	CsaV3_5G004110.1	Extra	Csativus	Yes	No	OG0000094
CsaV3_5G004120	CsaV3_5G004120.1	Extra	Csativus	Yes	No	OG0000094
CsaV3_5G004130	CsaV3_5G004130.1	Extra	Csativus	Yes	No	OG0000094
CsaV3_5G004140	CsaV3_5G004140.1	NSSExtra	Csativus	Yes	No	OG0000094
CsaV3_5G010340	CsaV3_5G010340.1	NSSExtra	Csativus	Yes	No	OG0001262
CsaV3_5G010850	CsaV3_5G010850.1	Extra	Csativus	No	Yes	OG0010949
CsaV3_5G013710	CsaV3_5G013710.1	Extra	Csativus	No	Yes	OG0004124
CsaV3_5G028280	CsaV3_5G028280.1	NSS	Csativus	No	Yes	OG0000248
CsaV3_5G032800	CsaV3_5G032800.1	Extra	Csativus	No	Yes	OG0028719
CsaV3_5G032870	CsaV3_5G032870.1	NSSExtra	Csativus	No	Yes	OG0000040
CsaV3_5G033860	CsaV3_5G033860.1	Extra	Csativus	No	Yes	OG0002141
CsaV3_5G038110	CsaV3_5G038110.1	NSSExtra	Csativus	No	Yes	OG0009895
CsaV3_6G014070	CsaV3_6G014070.1	Extra	Csativus	Yes	No	OG0000339
CsaV3_6G014080	CsaV3_6G014080.1	Extra	Csativus	Yes	No	OG0000339
CsaV3_6G017190	CsaV3_6G017190.1	Extra	Csativus	Yes	No	OG0000460
CsaV3_6G036330	CsaV3_6G036330.1	Extra	Csativus	Yes	No	OG0000008
CsaV3_6G037040	CsaV3_6G037040.1	Extra	Csativus	Yes	No	OG0008741
CsaV3_6G037170	CsaV3_6G037170.1	NSSExtra	Csativus	Yes	No	OG0000296
CsaV3_6G038400	CsaV3_6G038400.1	Extra	Csativus	Yes	No	OG0008033
CsaV3_6G045550	CsaV3_6G045550.1	NSSExtra	Csativus	Yes	No	OG0001323
CsaV3_6G049560	CsaV3_6G049560.1	Extra	Csativus	Yes	No	OG0000940
CsaV3_6G049680	CsaV3_6G049680.1	Extra	Csativus	Yes	No	OG0002382
CsaV3_6G049690	CsaV3_6G049690.1	Extra	Csativus	Yes	No	OG0002382
CsaV3_6G052420	CsaV3_6G052420.1	Extra	Csativus	No	Yes	OG0000008
CsaV3_6G052430	CsaV3_6G052430.1	Extra	Csativus	Yes	No	OG0000008
CsaV3_6G052470	CsaV3_6G052470.1	Extra	Csativus	Yes	No	OG0000008
CsaV3_6G052480	CsaV3_6G052480.1	Extra	Csativus	Yes	No	OG0000008
CsaV3_6G052490	CsaV3_6G052490.1	Extra	Csativus	No	Yes	OG0000008
CsaV3_7G002950	CsaV3_7G002950.1	Extra	Csativus	No	Yes	OG0005407
CsaV3_7G002960	CsaV3_7G002960.1	Extra	Csativus	No	Yes	OG0005407
CsaV3_7G004090	CsaV3_7G004090.1	NSS	Csativus	Yes	No	OG0000381
CsaV3_7G004100	CsaV3_7G004100.1	NSS	Csativus	Yes	No	OG0000381
CsaV3_7G004410	CsaV3_7G004410.1	NSS	Csativus	Yes	No	OG0003065
CsaV3_7G008240	CsaV3_7G008240.1	Extra	Csativus	Yes	No	OG0000930
CsaV3_7G022120	CsaV3_7G022120.1	NSSExtra	Csativus	Yes	No	OG0011488
CsaV3_7G029410	CsaV3_7G029410.1	NSSExtra	Csativus	Yes	No	OG0003767
CsaV3_7G029420	CsaV3_7G029420.1	NSS	Csativus	Yes	No	OG0003767
CsaV3_7G035160	CsaV3_7G035160.1	Extra	Csativus	No	Yes	OG0009374
Manes.01G014800	Manes.01G014800.1.p	NSSExtra	Mesculenta	No	Yes	OG0000572
Manes.01G048300	Manes.01G048300.1.p	Extra	Mesculenta	Yes	No	OG0000166
Manes.01G050700	Manes.01G050700.1.p	NSS	Mesculenta	Yes	No	OG0001807
Manes.01G055200	Manes.01G055200.1.p	NSSExtra	Mesculenta	No	Yes	OG0003065
Manes.01G062100	Manes.01G062100.1.p	Extra	Mesculenta	Yes	No	OG0000339
Manes.01G062200	Manes.01G062200.1.p	Extra	Mesculenta	Yes	No	OG0000339
Manes.01G062300	Manes.01G062300.1.p	Extra	Mesculenta	Yes	No	OG0000339
Manes.01G064200	Manes.01G064200.1.p	Extra	Mesculenta	No	Yes	OG0000053
Manes.01G064900	Manes.01G064900.1.p	NSSExtra	Mesculenta	No	Yes	OG0009843
Manes.01G071000	Manes.01G071000.1.p	Extra	Mesculenta	Yes	No	OG0000049
Manes.01G078100	Manes.01G078100.1.p	Extra	Mesculenta	No	Yes	OG0000094
Manes.01G078200	Manes.01G078200.1.p	Extra	Mesculenta	No	Yes	OG0000094
Manes.01G078300	Manes.01G078300.1.p	Extra	Mesculenta	No	Yes	OG0000094
Manes.01G078500	Manes.01G078500.1.p	Extra	Mesculenta	Yes	Yes	OG0000094
Manes.01G087800	Manes.01G087800.1.p	NSSExtra	Mesculenta	No	Yes	OG0000137
Manes.01G089300	Manes.01G089300.1.p	Extra	Mesculenta	Yes	No	OG0000008
Manes.01G089500	Manes.01G089500.1.p	Extra	Mesculenta	Yes	No	OG0000008
Manes.01G092200	Manes.01G092200.1.p	NSSExtra	Mesculenta	Yes	No	OG0009895
Manes.01G093900	Manes.01G093900.1.p	NSS	Mesculenta	No	Yes	OG0051643
Manes.01G101500	Manes.01G101500.1.p	NSSExtra	Mesculenta	No	Yes	OG0037002
Manes.01G102000	Manes.01G102000.1.p	Extra	Mesculenta	No	Yes	OG0010585
Manes.01G126100	Manes.01G126100.1.p	NSS	Mesculenta	No	Yes	OG0000472
Manes.01G160300	Manes.01G160300.1.p	Extra	Mesculenta	No	Yes	OG0009836
Manes.01G166300	Manes.01G166300.1.p	NSS	Mesculenta	Yes	No	OG0001321
Manes.01G205600	Manes.01G205600.1.p	NSS	Mesculenta	No	Yes	OG0002079
Manes.01G233300	Manes.01G233300.1.p	Extra	Mesculenta	Yes	No	OG0001793
Manes.01G258900	Manes.01G258900.1.p	Extra	Mesculenta	Yes	No	OG0000339
Manes.01G268700	Manes.01G268700.1.p	NSSExtra	Mesculenta	No	Yes	OG0000094
Manes.02G011000	Manes.02G011000.1.p	NSS	Mesculenta	No	Yes	OG0011022
Manes.02G014400	Manes.02G014400.1.p	NSSExtra	Mesculenta	Yes	No	OG0001807
Manes.02G014500	Manes.02G014500.1.p	Extra	Mesculenta	No	Yes	OG0001807
Manes.02G024700	Manes.02G024700.1.p	Extra	Mesculenta	Yes	No	OG0009843
Manes.02G025200	Manes.02G025200.1.p	Extra	Mesculenta	Yes	Yes	OG0000053
Manes.02G028300	Manes.02G028300.1.p	Extra	Mesculenta	No	Yes	OG0000053
Manes.02G034900	Manes.02G034900.1.p	NSS	Mesculenta	No	Yes	OG0000248
Manes.02G037400	Manes.02G037400.1.p	Extra	Mesculenta	Yes	No	OG0000094
Manes.02G044000	Manes.02G044000.1.p	NSS	Mesculenta	No	Yes	OG0036964
Manes.02G044700	Manes.02G044700.1.p	Extra	Mesculenta	No	Yes	OG0000137
Manes.02G045600	Manes.02G045600.1.p	NSSExtra	Mesculenta	Yes	No	OG0000008
Manes.02G056800	Manes.02G056800.1.p	NSSExtra	Mesculenta	No	Yes	OG0019916
Manes.02G056900	Manes.02G056900.1.p	Extra	Mesculenta	No	Yes	OG0019916
Manes.02G057100	Manes.02G057100.1.p	NSSExtra	Mesculenta	No	Yes	OG0019916
Manes.02G057200	Manes.02G057200.1.p	Extra	Mesculenta	No	Yes	OG0019916
Manes.02G059000	Manes.02G059000.1.p	NSSExtra	Mesculenta	Yes	No	OG0008604
Manes.02G071000	Manes.02G071000.1.p	NSSExtra	Mesculenta	No	Yes	OG0000572
Manes.02G078900	Manes.02G078900.1.p	NSS	Mesculenta	No	Yes	OG0025286
Manes.02G083500	Manes.02G083500.1.p	Extra	Mesculenta	Yes	Yes	OG0000472
Manes.02G097000	Manes.02G097000.1.p	NSSExtra	Mesculenta	Yes	No	OG0000275
Manes.02G104600	Manes.02G104600.1.p	Extra	Mesculenta	Yes	No	OG0000660
Manes.02G113500	Manes.02G113500.1.p	NSSExtra	Mesculenta	No	Yes	OG0009305
Manes.02G123800	Manes.02G123800.1.p	NSSExtra	Mesculenta	Yes	No	OG0001321
Manes.02G155000	Manes.02G155000.1.p	NSSExtra	Mesculenta	No	Yes	OG0000707
Manes.02G163900	Manes.02G163900.1.p	Extra	Mesculenta	No	Yes	OG0000667
Manes.02G182100	Manes.02G182100.1.p	NSSExtra	Mesculenta	Yes	No	OG0011562
Manes.02G187700	Manes.02G187700.1.p	Extra	Mesculenta	Yes	Yes	OG0000096
Manes.02G187900	Manes.02G187900.1.p	Extra	Mesculenta	Yes	No	OG0000096
Manes.02G211000	Manes.02G211000.1.p	Extra	Mesculenta	Yes	No	OG0011044
Manes.02G224000	Manes.02G224000.1.p	Extra	Mesculenta	No	Yes	OG0009198
Manes.03G026100	Manes.03G026100.1.p	Extra	Mesculenta	No	Yes	OG0000032
Manes.03G026200	Manes.03G026200.1.p	Extra	Mesculenta	No	Yes	OG0000032
Manes.03G026300	Manes.03G026300.1.p	Extra	Mesculenta	No	Yes	OG0000032
Manes.03G030600	Manes.03G030600.1.p	Extra	Mesculenta	Yes	No	OG0006258
Manes.03G053100	Manes.03G053100.1.p	Extra	Mesculenta	No	Yes	OG0003990
Manes.03G063800	Manes.03G063800.1.p	NSSExtra	Mesculenta	No	Yes	OG0009752
Manes.03G068700	Manes.03G068700.1.p	NSSExtra	Mesculenta	No	Yes	OG0009088
Manes.03G072000	Manes.03G072000.1.p	Extra	Mesculenta	No	Yes	OG0011276
Manes.03G073800	Manes.03G073800.1.p	Extra	Mesculenta	No	Yes	OG0003941
Manes.03G079400	Manes.03G079400.1.p	Extra	Mesculenta	No	Yes	OG0002185
Manes.03G086100	Manes.03G086100.1.p	NSSExtra	Mesculenta	Yes	No	OG0000040
Manes.03G088800	Manes.03G088800.1.p	NSS	Mesculenta	No	Yes	OG0000081
Manes.03G110500	Manes.03G110500.1.p	Extra	Mesculenta	No	Yes	OG0008010
Manes.03G129600	Manes.03G129600.1.p	NSS	Mesculenta	No	Yes	OG0001196
Manes.03G132800	Manes.03G132800.1.p	NSSExtra	Mesculenta	No	Yes	OG0009272
Manes.03G133500	Manes.03G133500.1.p	Extra	Mesculenta	No	Yes	OG0001679
Manes.03G164800	Manes.03G164800.1.p	Extra	Mesculenta	No	Yes	OG0051534
Manes.03G168300	Manes.03G168300.1.p	NSSExtra	Mesculenta	No	Yes	OG0002920
Manes.03G191100	Manes.03G191100.1.p	Extra	Mesculenta	No	Yes	OG0010406
Manes.03G194800	Manes.03G194800.1.p	Extra	Mesculenta	No	Yes	OG0000460
Manes.03G207100	Manes.03G207100.1.p	NSSExtra	Mesculenta	No	Yes	OG0001690
Manes.04G002300	Manes.04G002300.1.p	Extra	Mesculenta	Yes	No	OG0000008
Manes.04G002400	Manes.04G002400.1.p	Extra	Mesculenta	Yes	No	OG0000008
Manes.04G017700	Manes.04G017700.1.p	Extra	Mesculenta	Yes	Yes	OG0051530
Manes.04G017800	Manes.04G017800.1.p	NSSExtra	Mesculenta	No	Yes	OG0013378
Manes.04G021600	Manes.04G021600.1.p	Extra	Mesculenta	No	Yes	OG0005069
Manes.04G046600	Manes.04G046600.1.p	NSSExtra	Mesculenta	No	Yes	OG0000012
Manes.04G114400	Manes.04G114400.1.p	Extra	Mesculenta	No	Yes	OG0002582
Manes.04G116400	Manes.04G116400.1.p	Extra	Mesculenta	Yes	No	OG0001266
Manes.04G120300	Manes.04G120300.1.p	NSS	Mesculenta	Yes	No	OG0001980
Manes.04G122400	Manes.04G122400.1.p	NSS	Mesculenta	No	Yes	OG0004400
Manes.04G141000	Manes.04G141000.1.p	NSSExtra	Mesculenta	No	Yes	OG0000364
Manes.04G144900	Manes.04G144900.1.p	NSSExtra	Mesculenta	No	Yes	OG0000008
Manes.04G164300	Manes.04G164300.1.p	Extra	Mesculenta	Yes	No	OG0000081
Manes.05G005600	Manes.05G005600.1.p	Extra	Mesculenta	No	Yes	OG0003423
Manes.05G005700	Manes.05G005700.1.p	Extra	Mesculenta	Yes	No	OG0003423
Manes.05G006700	Manes.05G006700.1.p	Extra	Mesculenta	No	Yes	OG0000008
Manes.05G035500	Manes.05G035500.1.p	Extra	Mesculenta	Yes	No	OG0000339
Manes.05G035600	Manes.05G035600.1.p	Extra	Mesculenta	Yes	No	OG0000339
Manes.05G035800	Manes.05G035800.1.p	Extra	Mesculenta	Yes	No	OG0000339
Manes.05G035900	Manes.05G035900.1.p	Extra	Mesculenta	Yes	No	OG0000339
Manes.05G053700	Manes.05G053700.1.p	Extra	Mesculenta	Yes	No	OG0000116
Manes.05G058600	Manes.05G058600.1.p	Extra	Mesculenta	No	Yes	OG0000700
Manes.05G075300	Manes.05G075300.1.p	Extra	Mesculenta	Yes	No	OG0008741
Manes.05G086500	Manes.05G086500.1.p	Extra	Mesculenta	Yes	Yes	OG0036970
Manes.05G102400	Manes.05G102400.1.p	Extra	Mesculenta	No	Yes	OG0000454
Manes.05G102500	Manes.05G102500.1.p	Extra	Mesculenta	Yes	No	OG0000454
Manes.05G103000	Manes.05G103000.1.p	NSSExtra	Mesculenta	No	Yes	OG0028719
Manes.05G110700	Manes.05G110700.1.p	NSS	Mesculenta	No	Yes	OG0000103
Manes.05G132600	Manes.05G132600.1.p	NSSExtra	Mesculenta	No	Yes	OG0000572
Manes.05G147700	Manes.05G147700.1.p	NSSExtra	Mesculenta	No	Yes	OG0000660
Manes.05G206300	Manes.05G206300.1.p	Extra	Mesculenta	No	Yes	OG0009198
Manes.05G207500	Manes.05G207500.1.p	Extra	Mesculenta	Yes	No	OG0011949
Manes.06G026200	Manes.06G026200.1.p	Extra	Mesculenta	No	Yes	OG0011644
Manes.06G026900	Manes.06G026900.1.p	NSSExtra	Mesculenta	Yes	No	OG0000096
Manes.06G042000	Manes.06G042000.1.p	NSS	Mesculenta	No	Yes	OG0000249
Manes.06G050700	Manes.06G050700.1.p	Extra	Mesculenta	No	Yes	OG0000768
Manes.06G058400	Manes.06G058400.1.p	Extra	Mesculenta	Yes	No	OG0000008
Manes.06G063700	Manes.06G063700.1.p	Extra	Mesculenta	No	Yes	OG0000002
Manes.06G073000	Manes.06G073000.1.p	Extra	Mesculenta	Yes	No	OG0002346
Manes.06G074200	Manes.06G074200.1.p	Extra	Mesculenta	No	Yes	OG0002141
Manes.06G091300	Manes.06G091300.1.p	NSSExtra	Mesculenta	No	Yes	OG0000040
Manes.06G092300	Manes.06G092300.1.p	NSS	Mesculenta	No	Yes	OG0004581
Manes.06G092400	Manes.06G092400.1.p	Extra	Mesculenta	Yes	Yes	OG0000945
Manes.06G111400	Manes.06G111400.1.p	Extra	Mesculenta	No	Yes	OG0002847
Manes.06G130200	Manes.06G130200.1.p	Extra	Mesculenta	No	Yes	OG0051609
Manes.06G130500	Manes.06G130500.1.p	Extra	Mesculenta	No	Yes	OG0000049
Manes.06G148000	Manes.06G148000.1.p	NSSExtra	Mesculenta	No	Yes	OG0001321
Manes.06G171000	Manes.06G171000.1.p	NSSExtra	Mesculenta	No	Yes	OG0051607
Manes.07G005600	Manes.07G005600.1.p	NSS	Mesculenta	No	Yes	OG0004107
Manes.07G014300	Manes.07G014300.1.p	Extra	Mesculenta	No	Yes	OG0000692
Manes.07G029700	Manes.07G029700.1.p	NSS	Mesculenta	No	Yes	OG0051638
Manes.07G036200	Manes.07G036200.1.p	Extra	Mesculenta	No	Yes	OG0008380
Manes.07G036400	Manes.07G036400.1.p	Extra	Mesculenta	No	Yes	OG0008380
Manes.07G038900	Manes.07G038900.1.p	NSS	Mesculenta	No	Yes	OG0022280
Manes.07G039800	Manes.07G039800.1.p	Extra	Mesculenta	No	Yes	OG0008380
Manes.07G040000	Manes.07G040000.1.p	Extra	Mesculenta	No	Yes	OG0008380
Manes.07G040100	Manes.07G040100.1.p	NSSExtra	Mesculenta	No	Yes	OG0008380
Manes.07G040400	Manes.07G040400.1.p	NSS	Mesculenta	No	Yes	OG0022280
Manes.07G040500	Manes.07G040500.1.p	NSS	Mesculenta	No	Yes	OG0022280
Manes.07G040700	Manes.07G040700.1.p	NSS	Mesculenta	No	Yes	OG0022280
Manes.07G050200	Manes.07G050200.1.p	NSSExtra	Mesculenta	Yes	No	OG0000096
Manes.07G050300	Manes.07G050300.1.p	NSSExtra	Mesculenta	No	Yes	OG0000096
Manes.07G050400	Manes.07G050400.1.p	NSSExtra	Mesculenta	No	Yes	OG0000096
Manes.07G053000	Manes.07G053000.1.p	NSS	Mesculenta	No	Yes	OG0001316
Manes.07G065400	Manes.07G065400.1.p	NSSExtra	Mesculenta	No	Yes	OG0001697
Manes.07G073800	Manes.07G073800.1.p	NSS	Mesculenta	No	Yes	OG0022280
Manes.07G074400	Manes.07G074400.1.p	Extra	Mesculenta	Yes	No	OG0000667
Manes.07G090700	Manes.07G090700.1.p	Extra	Mesculenta	No	Yes	OG0001470
Manes.07G094200	Manes.07G094200.1.p	Extra	Mesculenta	Yes	Yes	OG0003423
Manes.07G116900	Manes.07G116900.1.p	NSS	Mesculenta	No	Yes	OG0000512
Manes.07G139800	Manes.07G139800.1.p	Extra	Mesculenta	No	Yes	OG0010949
Manes.07G140000	Manes.07G140000.1.p	Extra	Mesculenta	No	Yes	OG0009701
Manes.08G004500	Manes.08G004500.1.p	Extra	Mesculenta	No	Yes	OG0009752
Manes.08G005900	Manes.08G005900.1.p	NSS	Mesculenta	No	Yes	OG0000404
Manes.08G008300	Manes.08G008300.1.p	Extra	Mesculenta	No	Yes	OG0006390
Manes.08G012500	Manes.08G012500.1.p	Extra	Mesculenta	No	Yes	OG0036960
Manes.08G013800	Manes.08G013800.1.p	Extra	Mesculenta	No	Yes	OG0015450
Manes.08G024600	Manes.08G024600.1.p	Extra	Mesculenta	No	Yes	OG0000008
Manes.08G041400	Manes.08G041400.1.p	Extra	Mesculenta	Yes	No	OG0000081
Manes.08G048600	Manes.08G048600.1.p	NSS	Mesculenta	No	Yes	OG0004107
Manes.08G067900	Manes.08G067900.1.p	NSSExtra	Mesculenta	No	Yes	OG0000103
Manes.08G078600	Manes.08G078600.1.p	Extra	Mesculenta	No	Yes	OG0007044
Manes.08G079100	Manes.08G079100.1.p	Extra	Mesculenta	No	Yes	OG0001470
Manes.08G083400	Manes.08G083400.1.p	NSS	Mesculenta	No	Yes	OG0001321
Manes.08G106400	Manes.08G106400.1.p	Extra	Mesculenta	Yes	No	OG0000008
Manes.08G114100	Manes.08G114100.1.p	NSSExtra	Mesculenta	No	Yes	OG0009886
Manes.08G114300	Manes.08G114300.1.p	NSSExtra	Mesculenta	Yes	No	OG0009886
Manes.08G121500	Manes.08G121500.1.p	NSSExtra	Mesculenta	Yes	No	OG0011352
Manes.08G129900	Manes.08G129900.1.p	Extra	Mesculenta	No	Yes	OG0000008
Manes.08G130200	Manes.08G130200.1.p	Extra	Mesculenta	No	Yes	OG0000008
Manes.08G130300	Manes.08G130300.1.p	Extra	Mesculenta	No	Yes	OG0000008
Manes.08G130400	Manes.08G130400.1.p	Extra	Mesculenta	No	Yes	OG0000008
Manes.08G130900	Manes.08G130900.1.p	Extra	Mesculenta	No	Yes	OG0000008
Manes.08G131000	Manes.08G131000.1.p	Extra	Mesculenta	No	Yes	OG0000008
Manes.08G131100	Manes.08G131100.1.p	Extra	Mesculenta	No	Yes	OG0000008
Manes.08G131200	Manes.08G131200.1.p	Extra	Mesculenta	No	Yes	OG0000008
Manes.08G131300	Manes.08G131300.1.p	NSSExtra	Mesculenta	No	Yes	OG0000008
Manes.08G131400	Manes.08G131400.1.p	Extra	Mesculenta	No	Yes	OG0000008
Manes.08G131500	Manes.08G131500.1.p	Extra	Mesculenta	No	Yes	OG0000008
Manes.08G131800	Manes.08G131800.1.p	Extra	Mesculenta	No	Yes	OG0000008
Manes.08G131900	Manes.08G131900.1.p	Extra	Mesculenta	No	Yes	OG0000008
Manes.08G132000	Manes.08G132000.1.p	Extra	Mesculenta	No	Yes	OG0000008
Manes.08G135100	Manes.08G135100.1.p	NSSExtra	Mesculenta	No	Yes	OG0001624
Manes.08G135200	Manes.08G135200.1.p	NSSExtra	Mesculenta	Yes	No	OG0001624
Manes.08G142900	Manes.08G142900.1.p	Extra	Mesculenta	No	Yes	OG0000008
Manes.08G143000	Manes.08G143000.1.p	Extra	Mesculenta	No	Yes	OG0000008
Manes.08G143100	Manes.08G143100.1.p	Extra	Mesculenta	No	Yes	OG0000008
Manes.08G143400	Manes.08G143400.1.p	Extra	Mesculenta	No	Yes	OG0000008
Manes.08G143600	Manes.08G143600.1.p	Extra	Mesculenta	No	Yes	OG0000008
Manes.08G144600	Manes.08G144600.1.p	Extra	Mesculenta	No	Yes	OG0004860
Manes.08G146400	Manes.08G146400.1.p	Extra	Mesculenta	Yes	No	OG0000049
Manes.08G146500	Manes.08G146500.1.p	Extra	Mesculenta	No	Yes	OG0000008
Manes.08G146700	Manes.08G146700.1.p	Extra	Mesculenta	No	Yes	OG0000008
Manes.08G152200	Manes.08G152200.1.p	Extra	Mesculenta	No	Yes	OG0001752
Manes.08G173200	Manes.08G173200.1.p	NSS	Mesculenta	Yes	No	OG0002169
Manes.09G026700	Manes.09G026700.1.p	NSS	Mesculenta	Yes	No	OG0004107
Manes.09G039400	Manes.09G039400.1.p	NSS	Mesculenta	No	Yes	OG0000741
Manes.09G069800	Manes.09G069800.1.p	Extra	Mesculenta	Yes	No	OG0013015
Manes.09G074900	Manes.09G074900.1.p	NSSExtra	Mesculenta	No	Yes	OG0009948
Manes.09G083000	Manes.09G083000.1.p	NSS	Mesculenta	No	Yes	OG0005234
Manes.09G094100	Manes.09G094100.1.p	Extra	Mesculenta	No	Yes	OG0000053
Manes.09G098400	Manes.09G098400.1.p	NSS	Mesculenta	No	Yes	OG0008444
Manes.09G138500	Manes.09G138500.1.p	Extra	Mesculenta	Yes	No	OG0000049
Manes.09G141300	Manes.09G141300.1.p	NSS	Mesculenta	No	Yes	OG0002490
Manes.09G143300	Manes.09G143300.1.p	NSSExtra	Mesculenta	Yes	No	OG0000040
Manes.09G148900	Manes.09G148900.1.p	Extra	Mesculenta	Yes	No	OG0029800
Manes.09G150300	Manes.09G150300.1.p	NSSExtra	Mesculenta	No	Yes	OG0002920
Manes.09G157700	Manes.09G157700.1.p	NSSExtra	Mesculenta	No	Yes	OG0011620
Manes.09G169900	Manes.09G169900.1.p	Extra	Mesculenta	No	Yes	OG0000460
Manes.10G021300	Manes.10G021300.1.p	NSS	Mesculenta	No	Yes	OG0008444
Manes.10G030600	Manes.10G030600.1.p	Extra	Mesculenta	Yes	No	OG0000768
Manes.10G076900	Manes.10G076900.1.p	Extra	Mesculenta	Yes	No	OG0018254
Manes.10G099700	Manes.10G099700.1.p	NSS	Mesculenta	No	Yes	OG0037008
Manes.10G099800	Manes.10G099800.1.p	NSS	Mesculenta	No	Yes	OG0022280
Manes.10G100000	Manes.10G100000.1.p	NSSExtra	Mesculenta	No	Yes	OG0008380
Manes.10G100100	Manes.10G100100.1.p	NSSExtra	Mesculenta	No	Yes	OG0008380
Manes.10G100200	Manes.10G100200.1.p	NSSExtra	Mesculenta	No	Yes	OG0008380
Manes.10G100600	Manes.10G100600.1.p	Extra	Mesculenta	No	Yes	OG0008380
Manes.10G143600	Manes.10G143600.1.p	NSS	Mesculenta	No	Yes	OG0004107
Manes.10G148400	Manes.10G148400.1.p	NSS	Mesculenta	No	Yes	OG0009583
Manes.10G148500	Manes.10G148500.1.p	NSS	Mesculenta	No	Yes	OG0009583
Manes.11G020100	Manes.11G020100.1.p	NSSExtra	Mesculenta	Yes	No	OG0000008
Manes.11G050600	Manes.11G050600.1.p	NSS	Mesculenta	Yes	No	OG0001980
Manes.11G052700	Manes.11G052700.1.p	Extra	Mesculenta	Yes	Yes	OG0001266
Manes.11G083400	Manes.11G083400.1.p	NSSExtra	Mesculenta	Yes	No	OG0003656
Manes.11G091700	Manes.11G091700.1.p	NSSExtra	Mesculenta	No	Yes	OG0005179
Manes.11G113800	Manes.11G113800.1.p	Extra	Mesculenta	No	Yes	OG0000906
Manes.11G132000	Manes.11G132000.1.p	NSSExtra	Mesculenta	Yes	No	OG0010347
Manes.11G137800	Manes.11G137800.1.p	Extra	Mesculenta	No	Yes	OG0010552
Manes.11G148200	Manes.11G148200.1.p	Extra	Mesculenta	No	Yes	OG0000339
Manes.11G148300	Manes.11G148300.1.p	Extra	Mesculenta	Yes	No	OG0000339
Manes.11G157100	Manes.11G157100.1.p	Extra	Mesculenta	Yes	No	OG0004670
Manes.11G163300	Manes.11G163300.1.p	NSSExtra	Mesculenta	No	Yes	OG0008033
Manes.12G011100	Manes.12G011100.1.p	Extra	Mesculenta	No	Yes	OG0004571
Manes.12G024400	Manes.12G024400.1.p	NSSExtra	Mesculenta	Yes	No	OG0008096
Manes.12G032500	Manes.12G032500.1.p	Extra	Mesculenta	No	Yes	OG0008800
Manes.12G050600	Manes.12G050600.1.p	Extra	Mesculenta	Yes	No	OG0001059
Manes.12G051900	Manes.12G051900.1.p	NSS	Mesculenta	Yes	No	OG0000167
Manes.12G054000	Manes.12G054000.1.p	Extra	Mesculenta	Yes	No	OG0000906
Manes.12G071700	Manes.12G071700.1.p	Extra	Mesculenta	No	Yes	OG0010507
Manes.12G082800	Manes.12G082800.1.p	Extra	Mesculenta	Yes	No	OG0002382
Manes.12G097400	Manes.12G097400.1.p	Extra	Mesculenta	Yes	No	OG0007759
Manes.12G100000	Manes.12G100000.1.p	Extra	Mesculenta	No	Yes	OG0003512
Manes.12G103500	Manes.12G103500.1.p	Extra	Mesculenta	No	Yes	OG0007194
Manes.12G113000	Manes.12G113000.1.p	NSS	Mesculenta	No	Yes	OG0009986
Manes.12G114900	Manes.12G114900.1.p	Extra	Mesculenta	No	Yes	OG0005138
Manes.12G132000	Manes.12G132000.1.p	Extra	Mesculenta	No	Yes	OG0000364
Manes.12G136400	Manes.12G136400.1.p	NSSExtra	Mesculenta	No	Yes	OG0001323
Manes.12G136500	Manes.12G136500.1.p	NSS	Mesculenta	No	Yes	OG0001323
Manes.12G150100	Manes.12G150100.1.p	NSS	Mesculenta	No	Yes	OG0001798
Manes.12G152100	Manes.12G152100.1.p	Extra	Mesculenta	No	Yes	OG0002141
Manes.13G030000	Manes.13G030000.1.p	Extra	Mesculenta	No	Yes	OG0000116
Manes.13G034200	Manes.13G034200.1.p	Extra	Mesculenta	Yes	No	OG0002382
Manes.13G037100	Manes.13G037100.1.p	NSSExtra	Mesculenta	Yes	No	OG0011620
Manes.13G067900	Manes.13G067900.1.p	Extra	Mesculenta	Yes	Yes	OG0010507
Manes.13G077100	Manes.13G077100.1.p	Extra	Mesculenta	Yes	No	OG0013015
Manes.13G081700	Manes.13G081700.1.p	NSSExtra	Mesculenta	No	Yes	OG0001397
Manes.13G098000	Manes.13G098000.1.p	NSS	Mesculenta	No	Yes	OG0019892
Manes.13G104200	Manes.13G104200.1.p	Extra	Mesculenta	No	Yes	OG0010223
Manes.13G110600	Manes.13G110600.1.p	Extra	Mesculenta	No	Yes	OG0000333
Manes.13G115000	Manes.13G115000.1.p	NSS	Mesculenta	No	Yes	OG0009986
Manes.13G118000	Manes.13G118000.1.p	NSSExtra	Mesculenta	No	Yes	OG0005138
Manes.13G123500	Manes.13G123500.1.p	Extra	Mesculenta	No	Yes	OG0007194
Manes.13G124400	Manes.13G124400.1.p	NSS	Mesculenta	No	Yes	OG0000698
Manes.13G132300	Manes.13G132300.1.p	Extra	Mesculenta	Yes	No	OG0007759
Manes.13G133200	Manes.13G133200.1.p	NSSExtra	Mesculenta	No	Yes	OG0000096
Manes.13G150400	Manes.13G150400.1.p	Extra	Mesculenta	Yes	No	OG0003643
Manes.14G025400	Manes.14G025400.1.p	NSSExtra	Mesculenta	Yes	No	OG0001321
Manes.14G026900	Manes.14G026900.1.p	Extra	Mesculenta	No	Yes	OG0009843
Manes.14G035700	Manes.14G035700.1.p	Extra	Mesculenta	Yes	No	OG0029812
Manes.14G059800	Manes.14G059800.1.p	Extra	Mesculenta	No	Yes	OG0002847
Manes.14G078900	Manes.14G078900.1.p	Extra	Mesculenta	No	Yes	OG0001752
Manes.14G095400	Manes.14G095400.1.p	NSSExtra	Mesculenta	No	Yes	OG0051613
Manes.14G096100	Manes.14G096100.1.p	Extra	Mesculenta	No	Yes	OG0002141
Manes.14G099400	Manes.14G099400.1.p	Extra	Mesculenta	No	Yes	OG0000235
Manes.14G106600	Manes.14G106600.1.p	NSSExtra	Mesculenta	No	Yes	OG0000572
Manes.14G110600	Manes.14G110600.1.p	Extra	Mesculenta	No	Yes	OG0016465
Manes.14G115900	Manes.14G115900.1.p	Extra	Mesculenta	Yes	No	OG0001126
Manes.14G116200	Manes.14G116200.1.p	Extra	Mesculenta	No	Yes	OG0000094
Manes.14G124400	Manes.14G124400.1.p	Extra	Mesculenta	Yes	No	OG0000008
Manes.14G124500	Manes.14G124500.1.p	Extra	Mesculenta	Yes	No	OG0000008
Manes.14G128300	Manes.14G128300.1.p	Extra	Mesculenta	Yes	No	OG0000768
Manes.14G131600	Manes.14G131600.1.p	Extra	Mesculenta	No	Yes	OG0000768
Manes.14G147000	Manes.14G147000.1.p	Extra	Mesculenta	Yes	Yes	OG0000768
Manes.14G147100	Manes.14G147100.1.p	Extra	Mesculenta	Yes	No	OG0000768
Manes.14G157700	Manes.14G157700.1.p	NSS	Mesculenta	No	Yes	OG0000582
Manes.14G163000	Manes.14G163000.1.p	NSS	Mesculenta	No	Yes	OG0000056
Manes.14G164200	Manes.14G164200.1.p	NSSExtra	Mesculenta	No	Yes	OG0017966
Manes.15G032700	Manes.15G032700.1.p	Extra	Mesculenta	Yes	No	OG0000364
Manes.15G037400	Manes.15G037400.1.p	NSSExtra	Mesculenta	No	Yes	OG0002920
Manes.15G065200	Manes.15G065200.1.p	Extra	Mesculenta	Yes	No	OG0036974
Manes.15G086700	Manes.15G086700.1.p	Extra	Mesculenta	No	Yes	OG0008010
Manes.15G098500	Manes.15G098500.1.p	Extra	Mesculenta	No	Yes	OG0002185
Manes.15G100300	Manes.15G100300.1.p	Extra	Mesculenta	Yes	No	OG0001793
Manes.15G137300	Manes.15G137300.1.p	Extra	Mesculenta	Yes	No	OG0000768
Manes.15G140300	Manes.15G140300.1.p	Extra	Mesculenta	No	Yes	OG0001623
Manes.15G142900	Manes.15G142900.1.p	NSSExtra	Mesculenta	No	Yes	OG0002741
Manes.15G148400	Manes.15G148400.1.p	NSSExtra	Mesculenta	Yes	Yes	OG0000906
Manes.15G164600	Manes.15G164600.1.p	Extra	Mesculenta	No	Yes	OG0002543
Manes.16G004600	Manes.16G004600.1.p	Extra	Mesculenta	Yes	No	OG0004058
Manes.16G035900	Manes.16G035900.1.p	NSS	Mesculenta	No	Yes	OG0016951
Manes.16G091600	Manes.16G091600.1.p	NSS	Mesculenta	No	Yes	OG0000248
Manes.16G091700	Manes.16G091700.1.p	Extra	Mesculenta	Yes	Yes	OG0007329
Manes.17G004000	Manes.17G004000.1.p	Extra	Mesculenta	No	Yes	OG0009305
Manes.17G053500	Manes.17G053500.1.p	NSSExtra	Mesculenta	No	Yes	OG0051663
Manes.17G093900	Manes.17G093900.1.p	Extra	Mesculenta	Yes	No	OG0051667
Manes.17G094000	Manes.17G094000.1.p	Extra	Mesculenta	Yes	No	OG0051667
Manes.17G094200	Manes.17G094200.1.p	NSSExtra	Mesculenta	Yes	Yes	OG0002741
Manes.17G094300	Manes.17G094300.1.p	Extra	Mesculenta	Yes	Yes	OG0002741
Manes.17G113800	Manes.17G113800.1.p	Extra	Mesculenta	No	Yes	OG0000008
Manes.17G113900	Manes.17G113900.1.p	Extra	Mesculenta	No	Yes	OG0000008
Manes.17G114000	Manes.17G114000.1.p	Extra	Mesculenta	No	Yes	OG0000008
Manes.18G013700	Manes.18G013700.1.p	Extra	Mesculenta	No	Yes	OG0000660
Manes.18G030000	Manes.18G030000.1.p	Extra	Mesculenta	No	Yes	OG0000053
Manes.18G043100	Manes.18G043100.1.p	NSS	Mesculenta	No	Yes	OG0011495
Manes.18G043700	Manes.18G043700.1.p	Extra	Mesculenta	No	Yes	OG0001697
Manes.18G052700	Manes.18G052700.1.p	Extra	Mesculenta	Yes	No	OG0004042
Manes.18G069700	Manes.18G069700.1.p	NSSExtra	Mesculenta	No	Yes	OG0000707
Manes.18G077700	Manes.18G077700.1.p	Extra	Mesculenta	No	Yes	OG0009188
Manes.18G077900	Manes.18G077900.1.p	Extra	Mesculenta	No	Yes	OG0000667
Manes.18G092600	Manes.18G092600.1.p	NSS	Mesculenta	Yes	No	OG0006578
Manes.18G092900	Manes.18G092900.1.p	NSS	Mesculenta	Yes	Yes	OG0001397
Manes.18G100600	Manes.18G100600.1.p	Extra	Mesculenta	No	Yes	OG0000660
Manes.18G139700	Manes.18G139700.1.p	Extra	Mesculenta	No	Yes	OG0000364
Manes.18G145000	Manes.18G145000.1.p	NSSExtra	Mesculenta	No	Yes	OG0007044
Manes.S013800	Manes.S013800.1.p	Extra	Mesculenta	No	Yes	OG0000930
Manes.S020100	Manes.S020100.1.p	NSSExtra	Mesculenta	Yes	No	OG0000930
Manes.S053400	Manes.S053400.1.p	NSS	Mesculenta	No	Yes	OG0000056
Manes.S070700	Manes.S070700.1.p	Extra	Mesculenta	No	Yes	OG0000167
Manes.S093500	Manes.S093500.1.p	NSSExtra	Mesculenta	No	Yes	OG0005138
Manes.S104200	Manes.S104200.1.p	Extra	Mesculenta	Yes	No	OG0013015
Medtr0050s0180	Medtr0050s0180.1	Extra	Mtruncatula	Yes	No	OG0008559
Medtr0084s0030	Medtr0084s0030.1	NSSExtra	Mtruncatula	Yes	No	OG0000472
Medtr0100s0150	Medtr0100s0150.1	Extra	Mtruncatula	Yes	No	OG0000472
Medtr0211s0080	Medtr0211s0080.1	NSSExtra	Mtruncatula	Yes	No	OG0000472
Medtr1g015920	Medtr1g015920.1	Extra	Mtruncatula	No	Yes	OG0010948
Medtr1g050640	Medtr1g050640.1	Extra	Mtruncatula	Yes	No	OG0003460
Medtr1g080780	Medtr1g080780.1	NSSExtra	Mtruncatula	Yes	No	OG0001624
Medtr1g080820	Medtr1g080820.1	Extra	Mtruncatula	Yes	No	OG0001624
Medtr1g103080	Medtr1g103080.1	Extra	Mtruncatula	Yes	No	OG0000335
Medtr1g107215	Medtr1g107215.1	Extra	Mtruncatula	Yes	No	OG0000930
Medtr1g110820	Medtr1g110820.1	Extra	Mtruncatula	No	Yes	OG0009898
Medtr1g112200	Medtr1g112200.1	Extra	Mtruncatula	Yes	No	OG0000008
Medtr2g030100	Medtr2g030100.1	Extra	Mtruncatula	No	Yes	OG0008729
Medtr2g030855	Medtr2g030855.1	Extra	Mtruncatula	Yes	No	OG0000008
Medtr2g086620	Medtr2g086620.1	Extra	Mtruncatula	Yes	No	OG0000008
Medtr2g086630	Medtr2g086630.1	Extra	Mtruncatula	Yes	No	OG0000008
Medtr2g089930	Medtr2g089930.1	NSS	Mtruncatula	Yes	No	OG0000381
Medtr2g451260	Medtr2g451260.1	NSSExtra	Mtruncatula	Yes	No	OG0012882
Medtr2g461950	Medtr2g461950.1	Extra	Mtruncatula	Yes	No	OG0014413
Medtr3g008760	Medtr3g008760.1	Extra	Mtruncatula	Yes	No	OG0000248
Medtr3g014820	Medtr3g014820.1	Extra	Mtruncatula	Yes	No	OG0000472
Medtr3g027772	Medtr3g027772.1	Extra	Mtruncatula	Yes	No	OG0003920
Medtr3g028460	Medtr3g028460.1	Extra	Mtruncatula	Yes	No	OG0003920
Medtr3g067510	Medtr3g067510.2	Extra	Mtruncatula	Yes	No	OG0011335
Medtr3g092400	Medtr3g092400.1	Extra	Mtruncatula	Yes	No	OG0014805
Medtr4g018880	Medtr4g018880.1	NSS	Mtruncatula	Yes	No	OG0001321
Medtr4g021725	Medtr4g021725.1	Extra	Mtruncatula	Yes	No	OG0001470
Medtr4g025620	Medtr4g025620.1	NSS	Mtruncatula	No	Yes	OG0000248
Medtr4g032815	Medtr4g032815.1	NSSExtra	Mtruncatula	Yes	No	OG0009288
Medtr4g052780	Medtr4g052780.1	Extra	Mtruncatula	Yes	No	OG0000008
Medtr4g068290	Medtr4g068290.1	NSS	Mtruncatula	Yes	No	OG0002310
Medtr5g018610	Medtr5g018610.1	Extra	Mtruncatula	Yes	No	OG0007759
Medtr5g018770	Medtr5g018770.1	NSSExtra	Mtruncatula	Yes	No	OG0000096
Medtr5g040960	Medtr5g040960.1	Extra	Mtruncatula	Yes	No	OG0000454
Medtr5g077760	Medtr5g077760.1	NSSExtra	Mtruncatula	Yes	No	OG0024839
Medtr5g096780	Medtr5g096780.1	Extra	Mtruncatula	Yes	No	OG0009198
Medtr6g005340	Medtr6g005340.1	Extra	Mtruncatula	Yes	No	OG0000008
Medtr6g027320	Medtr6g027320.1	Extra	Mtruncatula	Yes	No	OG0001752
Medtr6g043700	Medtr6g043700.1	Extra	Mtruncatula	Yes	No	OG0001397
Medtr6g059530	Medtr6g059530.1	NSS	Mtruncatula	Yes	No	OG0012196
Medtr6g452730	Medtr6g452730.1	NSS	Mtruncatula	Yes	No	OG0001321
Medtr7g077110	Medtr7g077110.1	NSSExtra	Mtruncatula	Yes	No	OG0000339
Medtr7g086100	Medtr7g086100.1	Extra	Mtruncatula	Yes	No	OG0000049
Medtr7g096960	Medtr7g096960.1	NSS	Mtruncatula	Yes	No	OG0008800
Medtr7g104250	Medtr7g104250.1	NSSExtra	Mtruncatula	Yes	No	OG0001658
Medtr7g113080	Medtr7g113080.1	Extra	Mtruncatula	Yes	No	OG0000460
Medtr8g104890	Medtr8g104890.1	Extra	Mtruncatula	Yes	No	OG0000235
Traes_1AL_1FFE39A20	Traes_1AL_1FFE39A20.1	Extra	Taestivum	No	Yes	OG0000572
Traes_1AL_259C7CB69	Traes_1AL_259C7CB69.1	Extra	Taestivum	No	Yes	OG0000572
Traes_1AL_504484416	Traes_1AL_504484416.1	NSSExtra	Taestivum	Yes	No	OG0000930
Traes_1AL_61464BAA6	Traes_1AL_61464BAA6.1	Extra	Taestivum	No	Yes	OG0011164
Traes_1AL_A5C48D7F7	Traes_1AL_A5C48D7F7.1	NSS	Taestivum	No	Yes	OG0000538
Traes_1AL_AEC103E02	Traes_1AL_AEC103E02.1	Extra	Taestivum	Yes	No	OG0000339
Traes_1AL_B8B0A092C	Traes_1AL_B8B0A092C.1	Extra	Taestivum	No	Yes	OG0007044
Traes_1AS_41B85D3B9	Traes_1AS_41B85D3B9.1	Extra	Taestivum	No	Yes	OG0001169
Traes_1AS_8749E47E3	Traes_1AS_8749E47E3.1	Extra	Taestivum	No	Yes	OG0000667
Traes_1AS_9AC5D25F3	Traes_1AS_9AC5D25F3.1	Extra	Taestivum	Yes	No	OG0000442
Traes_1AS_A3300ED18	Traes_1AS_A3300ED18.1	NSSExtra	Taestivum	No	Yes	OG0002582
Traes_1BL_31EE0C936	Traes_1BL_31EE0C936.1	Extra	Taestivum	No	Yes	OG0003139
Traes_1BL_553D7A793	Traes_1BL_553D7A793.2	Extra	Taestivum	No	Yes	OG0007044
Traes_1BL_9374B86B2	Traes_1BL_9374B86B2.1	NSS	Taestivum	No	Yes	OG0000538
Traes_1BL_A0980046F	Traes_1BL_A0980046F.1	Extra	Taestivum	Yes	No	OG0000049
Traes_1BL_A5FCA9094	Traes_1BL_A5FCA9094.1	Extra	Taestivum	Yes	No	OG0000597
Traes_1BL_C1D621CDA	Traes_1BL_C1D621CDA.1	Extra	Taestivum	No	Yes	OG0000572
Traes_1BS_520CD72E5	Traes_1BS_520CD72E5.1	Extra	Taestivum	Yes	No	OG0000008
Traes_1BS_947181DF9	Traes_1BS_947181DF9.1	Extra	Taestivum	No	Yes	OG0000667
Traes_1DL_2346715D7	Traes_1DL_2346715D7.1	NSS	Taestivum	No	Yes	OG0000538
Traes_1DS_14CEE1B85	Traes_1DS_14CEE1B85.1	Extra	Taestivum	No	Yes	OG0002582
Traes_1DS_6C2231368	Traes_1DS_6C2231368.1	Extra	Taestivum	No	Yes	OG0000667
Traes_1DS_71FC77DBB	Traes_1DS_71FC77DBB.1	Extra	Taestivum	No	Yes	OG0000667
Traes_2AL_52FFAC556	Traes_2AL_52FFAC556.2	NSSExtra	Taestivum	No	Yes	OG0013016
Traes_2AL_68F3EFE25	Traes_2AL_68F3EFE25.1	NSSExtra	Taestivum	Yes	No	OG0014898
Traes_2AL_70D5C9790	Traes_2AL_70D5C9790.1	Extra	Taestivum	Yes	No	OG0000906
Traes_2AL_8456030B4	Traes_2AL_8456030B4.2	NSS	Taestivum	Yes	No	OG0009173
Traes_2AL_8D6C1E9CE	Traes_2AL_8D6C1E9CE.1	NSSExtra	Taestivum	No	Yes	OG0004493
Traes_2AL_9492CF79B	Traes_2AL_9492CF79B.2	Extra	Taestivum	Yes	No	OG0002004
Traes_2AL_966868923	Traes_2AL_966868923.1	Extra	Taestivum	Yes	No	OG0000906
Traes_2AL_C9805C935	Traes_2AL_C9805C935.1	Extra	Taestivum	No	Yes	OG0007044
Traes_2AL_CA7F99858	Traes_2AL_CA7F99858.1	NSS	Taestivum	No	Yes	OG0002079
Traes_2AL_EE28AF253	Traes_2AL_EE28AF253.1	Extra	Taestivum	Yes	No	OG0000906
Traes_2AL_F3FB21AE1	Traes_2AL_F3FB21AE1.1	Extra	Taestivum	No	Yes	OG0001623
Traes_2AS_0F0073B24	Traes_2AS_0F0073B24.1	NSSExtra	Taestivum	Yes	No	OG0008741
Traes_2AS_B06039B62	Traes_2AS_B06039B62.1	Extra	Taestivum	No	Yes	OG0000167
Traes_2BL_0CEA33EB8	Traes_2BL_0CEA33EB8.1	NSSExtra	Taestivum	Yes	No	OG0000008
Traes_2BL_1E205A6B7	Traes_2BL_1E205A6B7.1	Extra	Taestivum	No	Yes	OG0059420
Traes_2BL_4E383EF28	Traes_2BL_4E383EF28.1	Extra	Taestivum	Yes	No	OG0000008
Traes_2BL_5F0630367	Traes_2BL_5F0630367.1	NSS	Taestivum	No	Yes	OG0002079
Traes_2BL_5FF85C7F2	Traes_2BL_5FF85C7F2.3	NSSExtra	Taestivum	No	Yes	OG0001624
Traes_2BL_6CF556D33	Traes_2BL_6CF556D33.1	NSSExtra	Taestivum	No	Yes	OG0004493
Traes_2BL_86ECFD764	Traes_2BL_86ECFD764.1	NSS	Taestivum	No	Yes	OG0018696
Traes_2BL_8F37B9962	Traes_2BL_8F37B9962.1	Extra	Taestivum	No	Yes	OG0007044
Traes_2BL_ADA90E8C9	Traes_2BL_ADA90E8C9.1	NSS	Taestivum	No	Yes	OG0003832
Traes_2BL_D9582E4AC	Traes_2BL_D9582E4AC.1	Extra	Taestivum	Yes	No	OG0000906
Traes_2BL_E7DE3B9C9	Traes_2BL_E7DE3B9C9.1	NSSExtra	Taestivum	No	Yes	OG0018350
Traes_2BS_1A5619238	Traes_2BS_1A5619238.1	NSSExtra	Taestivum	Yes	No	OG0003659
Traes_2BS_2D11708D9	Traes_2BS_2D11708D9.1	Extra	Taestivum	Yes	No	OG0012130
Traes_2BS_4A41718C5	Traes_2BS_4A41718C5.1	Extra	Taestivum	No	Yes	OG0000235
Traes_2BS_7B7AE568C	Traes_2BS_7B7AE568C.1	Extra	Taestivum	Yes	No	OG0008741
Traes_2BS_83728128C	Traes_2BS_83728128C.1	Extra	Taestivum	No	Yes	OG0000167
Traes_2BS_F932AE3B2	Traes_2BS_F932AE3B2.1	Extra	Taestivum	Yes	No	OG0012561
Traes_2DL_0E2E3EC45	Traes_2DL_0E2E3EC45.1	Extra	Taestivum	Yes	No	OG0000906
Traes_2DL_39FC23FBC	Traes_2DL_39FC23FBC.1	Extra	Taestivum	Yes	No	OG0000906
Traes_2DL_4FB6419D4	Traes_2DL_4FB6419D4.1	NSSExtra	Taestivum	No	Yes	OG0000454
Traes_2DL_AA405B24E	Traes_2DL_AA405B24E.2	NSSExtra	Taestivum	No	Yes	OG0001323
Traes_2DL_B5D67F3A3	Traes_2DL_B5D67F3A3.1	NSSExtra	Taestivum	Yes	No	OG0000906
Traes_2DL_B98FDF67A1	Traes_2DL_B98FDF67A1.1	Extra	Taestivum	No	Yes	OG0008726
Traes_2DL_C18BDC009	Traes_2DL_C18BDC009.1	Extra	Taestivum	No	Yes	OG0031243
Traes_2DL_CC280784D	Traes_2DL_CC280784D.4	NSSExtra	Taestivum	No	Yes	OG0029446
Traes_2DL_F77154DE5	Traes_2DL_F77154DE5.2	NSSExtra	Taestivum	No	Yes	OG0001323
Traes_2DS_0C352396C	Traes_2DS_0C352396C.2	NSS	Taestivum	No	Yes	OG0010969
Traes_2DS_11ADF414D	Traes_2DS_11ADF414D.1	NSS	Taestivum	Yes	No	OG0000432
Traes_2DS_658FD8F8F	Traes_2DS_658FD8F8F.1	Extra	Taestivum	Yes	No	OG0000692
Traes_2DS_AA6807B82	Traes_2DS_AA6807B82.5	NSS	Taestivum	No	Yes	OG0010969
Traes_2DS_CC7C4DF70	Traes_2DS_CC7C4DF70.1	NSS	Taestivum	No	Yes	OG0011062
Traes_2DS_DCACA7CAE1	Traes_2DS_DCACA7CAE1.3	NSS	Taestivum	No	Yes	OG0010969
Traes_2DS_E8C9559CD	Traes_2DS_E8C9559CD.1	Extra	Taestivum	Yes	No	OG0008741
Traes_3AL_28186DB96	Traes_3AL_28186DB96.1	Extra	Taestivum	Yes	No	OG0000289
Traes_3AL_5B3AC8874	Traes_3AL_5B3AC8874.1	NSSExtra	Taestivum	Yes	No	OG0000091
Traes_3AL_CE3238869	Traes_3AL_CE3238869.1	Extra	Taestivum	Yes	No	OG0000091
Traes_3AS_5A6DECD2B	Traes_3AS_5A6DECD2B.1	Extra	Taestivum	Yes	No	OG0022855
Traes_3B_12357F8A8	Traes_3B_12357F8A8.1	Extra	Taestivum	No	Yes	OG0001676
Traes_3B_3E9451E1F	Traes_3B_3E9451E1F.1	Extra	Taestivum	Yes	No	OG0001357
Traes_3B_66A620B81	Traes_3B_66A620B81.1	Extra	Taestivum	No	Yes	OG0019270
Traes_3B_A0B505DFD	Traes_3B_A0B505DFD.1	NSS	Taestivum	Yes	No	OG0002537
Traes_3B_A242B7A0C	Traes_3B_A242B7A0C.1	NSSExtra	Taestivum	Yes	No	OG0000091
Traes_3B_ACA0B2FE3	Traes_3B_ACA0B2FE3.1	NSSExtra	Taestivum	No	Yes	OG0002582
Traes_3B_F86EE5128	Traes_3B_F86EE5128.1	Extra	Taestivum	Yes	No	OG0000948
Traes_3B_FFEBBAA70	Traes_3B_FFEBBAA70.1	Extra	Taestivum	No	Yes	OG0010673
Traes_3DL_1DA454A9F	Traes_3DL_1DA454A9F.1	Extra	Taestivum	Yes	No	OG0050018
Traes_3DL_693AFCA26	Traes_3DL_693AFCA26.1	Extra	Taestivum	No	Yes	OG0013711
Traes_3DL_CBB57F249	Traes_3DL_CBB57F249.1	Extra	Taestivum	Yes	No	OG0000091
Traes_4AL_04F2491C2	Traes_4AL_04F2491C2.1	Extra	Taestivum	No	Yes	OG0015753
Traes_4AL_364F56EDB	Traes_4AL_364F56EDB.1	Extra	Taestivum	Yes	No	OG0000692
Traes_4AL_80883D0EB	Traes_4AL_80883D0EB.1	Extra	Taestivum	Yes	No	OG0007759
Traes_4AL_A011ED918	Traes_4AL_A011ED918.1	Extra	Taestivum	Yes	No	OG0013424
Traes_4AL_B17E37C59	Traes_4AL_B17E37C59.1	Extra	Taestivum	No	Yes	OG0013071
Traes_4AS_BC0037B12	Traes_4AS_BC0037B12.1	NSS	Taestivum	Yes	No	OG0001203
Traes_4BL_0089921FA	Traes_4BL_0089921FA.2	Extra	Taestivum	Yes	No	OG0007990
Traes_4BL_1D5E2C770	Traes_4BL_1D5E2C770.1	Extra	Taestivum	Yes	No	OG0000008
Traes_4BL_2A8052BFD	Traes_4BL_2A8052BFD.1	Extra	Taestivum	Yes	No	OG0000008
Traes_4BL_30DF28795	Traes_4BL_30DF28795.1	Extra	Taestivum	Yes	No	OG0000008
Traes_4BL_63A544CAE	Traes_4BL_63A544CAE.1	Extra	Taestivum	Yes	No	OG0000008
Traes_4BL_9965572CD	Traes_4BL_9965572CD.2	Extra	Taestivum	Yes	No	OG0000008
Traes_4BL_9A9C3DF6F	Traes_4BL_9A9C3DF6F.1	Extra	Taestivum	No	Yes	OG0000667
Traes_4BL_AB3EBF1FD	Traes_4BL_AB3EBF1FD.2	NSSExtra	Taestivum	No	Yes	OG0000572
Traes_4BL_BBD90FBEE	Traes_4BL_BBD90FBEE.1	NSS	Taestivum	Yes	No	OG0001203
Traes_4BL_C77E12A14	Traes_4BL_C77E12A14.1	NSSExtra	Taestivum	Yes	No	OG0000008
Traes_4BL_F144E1C6A	Traes_4BL_F144E1C6A.1	Extra	Taestivum	No	Yes	OG0001274
Traes_4BL_FD0C84AA5	Traes_4BL_FD0C84AA5.1	NSS	Taestivum	No	Yes	OG0014333
Traes_4BS_28759156D	Traes_4BS_28759156D.1	Extra	Taestivum	No	Yes	OG0001697
Traes_4BS_40CFAA1A8	Traes_4BS_40CFAA1A8.1	Extra	Taestivum	No	Yes	OG0000008
Traes_4BS_48B386606	Traes_4BS_48B386606.1	NSSExtra	Taestivum	Yes	No	OG0000008
Traes_4BS_5CA4192C6	Traes_4BS_5CA4192C6.1	Extra	Taestivum	Yes	No	OG0013424
Traes_4BS_6F67C3888	Traes_4BS_6F67C3888.1	Extra	Taestivum	No	Yes	OG0010082
Traes_4BS_9D72D851C	Traes_4BS_9D72D851C.1	Extra	Taestivum	No	Yes	OG0000081
Traes_4BS_9EB72BCD9	Traes_4BS_9EB72BCD9.1	NSSExtra	Taestivum	Yes	No	OG0000008
Traes_4BS_A229FBF7E	Traes_4BS_A229FBF7E.1	Extra	Taestivum	Yes	No	OG0010082
Traes_4DL_18F2AAFE1	Traes_4DL_18F2AAFE1.1	NSSExtra	Taestivum	Yes	No	OG0000167
Traes_4DL_21512E6AC	Traes_4DL_21512E6AC.1	Extra	Taestivum	No	Yes	OG0000047
Traes_4DL_478BB6FEF	Traes_4DL_478BB6FEF.1	NSSExtra	Taestivum	No	Yes	OG0003941
Traes_4DL_8E52A4172	Traes_4DL_8E52A4172.2	Extra	Taestivum	Yes	No	OG0000008
Traes_4DL_909858768	Traes_4DL_909858768.1	Extra	Taestivum	No	Yes	OG0000667
Traes_4DL_B0E273752	Traes_4DL_B0E273752.1	Extra	Taestivum	No	Yes	OG0000572
Traes_4DL_CE632E81D	Traes_4DL_CE632E81D.1	NSSExtra	Taestivum	Yes	No	OG0000333
Traes_4DS_411280A5A	Traes_4DS_411280A5A.1	Extra	Taestivum	Yes	No	OG0010082
Traes_4DS_8075EBF55	Traes_4DS_8075EBF55.1	Extra	Taestivum	No	Yes	OG0015763
Traes_4DS_CB5AE2007	Traes_4DS_CB5AE2007.2	Extra	Taestivum	No	Yes	OG0030963
Traes_5AL_3F575A9C1	Traes_5AL_3F575A9C1.1	Extra	Taestivum	Yes	No	OG0014957
Traes_5AL_BB337DCA4	Traes_5AL_BB337DCA4.5	NSS	Taestivum	Yes	No	OG0000586
Traes_5AS_423283446	Traes_5AS_423283446.1	Extra	Taestivum	No	Yes	OG0000008
Traes_5AS_6F5839174	Traes_5AS_6F5839174.1	NSS	Taestivum	Yes	No	OG0000253
Traes_5BL_04FDA138E1	Traes_5BL_04FDA138E1.1	Extra	Taestivum	Yes	No	OG0000235
Traes_5BL_0A5F46BD9	Traes_5BL_0A5F46BD9.1	Extra	Taestivum	Yes	No	OG0000081
Traes_5BL_1052591DC	Traes_5BL_1052591DC.1	Extra	Taestivum	Yes	No	OG0000081
Traes_5BL_3D3F5564B	Traes_5BL_3D3F5564B.2	Extra	Taestivum	No	Yes	OG0000442
Traes_5BL_3E32DAC98	Traes_5BL_3E32DAC98.1	NSS	Taestivum	No	Yes	OG0018696
Traes_5BL_48C10467D	Traes_5BL_48C10467D.1	NSSExtra	Taestivum	No	Yes	OG0011741
Traes_5BL_628390692	Traes_5BL_628390692.1	Extra	Taestivum	No	Yes	OG0000116
Traes_5BL_6634A5AD6	Traes_5BL_6634A5AD6.1	NSSExtra	Taestivum	No	Yes	OG0011741
Traes_5BL_8B9B2D843	Traes_5BL_8B9B2D843.2	NSSExtra	Taestivum	No	Yes	OG0000271
Traes_5BL_B74099B0B	Traes_5BL_B74099B0B.1	NSSExtra	Taestivum	No	Yes	OG0011741
Traes_5BL_B92355534	Traes_5BL_B92355534.1	Extra	Taestivum	Yes	No	OG0000008
Traes_5BL_C4CA0822B	Traes_5BL_C4CA0822B.1	Extra	Taestivum	Yes	No	OG0000008
Traes_5BL_CA57AEED6	Traes_5BL_CA57AEED6.1	Extra	Taestivum	Yes	No	OG0000002
Traes_5BL_D42BB7A0C	Traes_5BL_D42BB7A0C.1	Extra	Taestivum	Yes	No	OG0014957
Traes_5BL_FC55C864D	Traes_5BL_FC55C864D.3	Extra	Taestivum	No	Yes	OG0000110
Traes_5BL_FCF62F21B	Traes_5BL_FCF62F21B.1	Extra	Taestivum	No	Yes	OG0000377
Traes_5BS_2662C1633	Traes_5BS_2662C1633.2	Extra	Taestivum	Yes	No	OG0000002
Traes_5DL_27DFF64C6	Traes_5DL_27DFF64C6.1	Extra	Taestivum	Yes	No	OG0000008
Traes_5DL_37DAC5A3F1	Traes_5DL_37DAC5A3F1.1	NSSExtra	Taestivum	No	Yes	OG0011741
Traes_5DL_4343F0BCA	Traes_5DL_4343F0BCA.1	NSSExtra	Taestivum	No	Yes	OG0011741
Traes_5DL_4622C3325	Traes_5DL_4622C3325.1	Extra	Taestivum	Yes	No	OG0000049
Traes_5DL_5FCF0AFAC	Traes_5DL_5FCF0AFAC.1	NSS	Taestivum	No	Yes	OG0012515
Traes_5DL_74A8F0652	Traes_5DL_74A8F0652.2	Extra	Taestivum	No	Yes	OG0000442
Traes_5DL_828B0D1D0	Traes_5DL_828B0D1D0.1	Extra	Taestivum	Yes	No	OG0000081
Traes_5DL_8F68FBC81	Traes_5DL_8F68FBC81.1	Extra	Taestivum	No	Yes	OG0000116
Traes_5DL_9EC9EBA1F	Traes_5DL_9EC9EBA1F.1	Extra	Taestivum	No	Yes	OG0001697
Traes_5DL_AE543DF1C	Traes_5DL_AE543DF1C.1	NSSExtra	Taestivum	No	Yes	OG0011741
Traes_5DL_B26C238DC	Traes_5DL_B26C238DC.1	Extra	Taestivum	Yes	No	OG0000081
Traes_5DL_BABD13074	Traes_5DL_BABD13074.1	Extra	Taestivum	Yes	No	OG0000096
Traes_5DL_C997FC7EF	Traes_5DL_C997FC7EF.1	NSSExtra	Taestivum	No	Yes	OG0000096
Traes_5DL_D19F361B7	Traes_5DL_D19F361B7.1	Extra	Taestivum	Yes	No	OG0000008
Traes_5DL_E869F3B111	Traes_5DL_E869F3B111.1	NSSExtra	Taestivum	No	Yes	OG0011741
Traes_5DL_F62190F0A1	Traes_5DL_F62190F0A1.3	Extra	Taestivum	Yes	No	OG0000235
Traes_5DL_FC4BE42B1	Traes_5DL_FC4BE42B1.1	Extra	Taestivum	Yes	No	OG0000235
Traes_5DL_FDEC8A00B1	Traes_5DL_FDEC8A00B1.1	NSSExtra	Taestivum	No	Yes	OG0011741
Traes_5DS_A40B73069	Traes_5DS_A40B73069.2	NSSExtra	Taestivum	No	Yes	OG0012035
Traes_6AL_3AA7E901F	Traes_6AL_3AA7E901F.1	NSSExtra	Taestivum	No	Yes	OG0009173
Traes_6AL_639BEAAD8	Traes_6AL_639BEAAD8.1	NSSExtra	Taestivum	No	Yes	OG0000339
Traes_6AL_6957D1377	Traes_6AL_6957D1377.1	NSSExtra	Taestivum	No	Yes	OG0004571
Traes_6AL_AF2F7C5CE	Traes_6AL_AF2F7C5CE.1	Extra	Taestivum	No	Yes	OG0000049
Traes_6AL_B6CBC9B94	Traes_6AL_B6CBC9B94.1	Extra	Taestivum	No	Yes	OG0001550
Traes_6AS_3ECEA185C	Traes_6AS_3ECEA185C.2	NSSExtra	Taestivum	Yes	No	OG0000017
Traes_6AS_6D2307DDD	Traes_6AS_6D2307DDD.1	NSSExtra	Taestivum	Yes	No	OG0000339
Traes_6AS_901774D0F	Traes_6AS_901774D0F.1	NSSExtra	Taestivum	No	Yes	OG0000923
Traes_6AS_A8FB7313F	Traes_6AS_A8FB7313F.1	NSS	Taestivum	Yes	No	OG0000339
Traes_6AS_D3AA43E2B	Traes_6AS_D3AA43E2B.1	NSS	Taestivum	Yes	No	OG0000930
Traes_6BL_E523688BA	Traes_6BL_E523688BA.1	NSSExtra	Taestivum	No	Yes	OG0000049
Traes_6BL_F311FA122	Traes_6BL_F311FA122.1	Extra	Taestivum	Yes	No	OG0017014
Traes_6DL_0B541496F	Traes_6DL_0B541496F.1	Extra	Taestivum	No	Yes	OG0001550
Traes_6DL_1E8562513	Traes_6DL_1E8562513.1	Extra	Taestivum	No	Yes	OG0007839
Traes_6DL_52726430A1	Traes_6DL_52726430A1.1	NSSExtra	Taestivum	No	Yes	OG0004571
Traes_6DL_5D66909A0	Traes_6DL_5D66909A0.1	Extra	Taestivum	No	Yes	OG0000339
Traes_6DL_7A0C6C4EC	Traes_6DL_7A0C6C4EC.1	NSSExtra	Taestivum	No	Yes	OG0009173
Traes_6DL_B9F81F7EC	Traes_6DL_B9F81F7EC.1	NSSExtra	Taestivum	No	Yes	OG0001624
Traes_6DL_F280CA84C	Traes_6DL_F280CA84C.1	NSS	Taestivum	No	Yes	OG0002079
Traes_6DL_FB126FD7E	Traes_6DL_FB126FD7E.1	NSSExtra	Taestivum	No	Yes	OG0000049
Traes_7AL_ACBB0F83B	Traes_7AL_ACBB0F83B.1	Extra	Taestivum	Yes	No	OG0000008
Traes_7AS_E8FB35B03	Traes_7AS_E8FB35B03.1	Extra	Taestivum	No	Yes	OG0009934
Traes_7BL_2090E6665	Traes_7BL_2090E6665.1	Extra	Taestivum	Yes	No	OG0000008
Traes_7BL_A7BC41079	Traes_7BL_A7BC41079.1	NSS	Taestivum	No	Yes	OG0017203
Traes_7BS_1224E5EB1	Traes_7BS_1224E5EB1.2	NSS	Taestivum	No	Yes	OG0000641
Traes_7BS_241F229A8	Traes_7BS_241F229A8.1	Extra	Taestivum	Yes	No	OG0003968
Traes_7DL_0ABB309BB	Traes_7DL_0ABB309BB.1	Extra	Taestivum	No	Yes	OG0000116
Traes_7DL_4B936BD0A	Traes_7DL_4B936BD0A.1	Extra	Taestivum	Yes	No	OG0000049
Traes_7DL_806E4512D	Traes_7DL_806E4512D.1	Extra	Taestivum	No	Yes	OG0003941
Traes_7DL_90D6E430F	Traes_7DL_90D6E430F.1	NSSExtra	Taestivum	Yes	No	OG0012515
Traes_7DL_A1D314F33	Traes_7DL_A1D314F33.1	Extra	Taestivum	Yes	No	OG0000008
Traes_7DL_DD150AAD1	Traes_7DL_DD150AAD1.1	Extra	Taestivum	No	Yes	OG0000002
Traes_7DS_E99639058	Traes_7DS_E99639058.1	NSS	Taestivum	Yes	No	OG0000235
